# Supplementary material for: Trem2 Deletion Reduces Late-Stage Amyloid Plaque Accumulation, Elevates the Aβ42:Aβ40 Ratio, and Exacerbates Axonal Dystrophy and Dendritic Spine Loss in the PS2APP Alzheimer's Mouse Model
Source: J Neurosci. 2020 Feb 26;40(9):1956–74. doi: 10.1523/JNEUROSCI.1871-19.2019 (PMC7046459; doi:10.1523/JNEUROSCI.1871-19.2019)
Supplement: Figure 2-1 [file sup_ns-JN-RM-1871-19-s06.xlsx]

## Sheet: NGS1631-samples
								Sample-level nRPKM Values
							sex:	Female	Male	Female	Female	Female	Female	Male	Female	Female	Female	Female	Male	Female
							mouseID:	629	764	7421	729	779	800	757	780	732	767	773	762	806		Trem2KO - Trem2WT
							genotype:	PS2APP	PS2APP	PS2APP	PS2APP	PS2APP	PS2APP	PS2APP	PS2APP;Trem2KO	PS2APP;Trem2KO	PS2APP;Trem2KO	PS2APP;Trem2KO	PS2APP;Trem2KO	PS2APP;Trem2KO		DE Statistics
symbol	chromosome	start (GRCm38)	end (GRCm38)	strand	type	description	gene ID	SAM24339040	SAM24339043	SAM24339047	SAM24339041	SAM24339044	SAM24339045	SAM24339042	SAM24339054	SAM24339049	SAM24339052	SAM24339053	SAM24339051	SAM24339055		log2(fold change)	adjusted P-value
Gnai3	chr3	108107280	108146146	-	protein_coding	guanine nucleotide binding protein (G protein), alpha inhibiting 3 [Source:MGI Symbol;Acc:MGI:95773]	ENSMUSG00000000001	28.97	32.64	37.515	31.466	32.218	36.266	32.242	32.459	31.857	31.022	29.062	31.875	29.437		-0.09	0.526
Pbsn	chrX	77837901	77853623	-	protein_coding	probasin [Source:MGI Symbol;Acc:MGI:1860484]	ENSMUSG00000000003	0	0	0	0	0	0	0	0	0	0	0	0	0		0	1
Cdc45	chr16	18780447	18811972	-	protein_coding	cell division cycle 45 [Source:MGI Symbol;Acc:MGI:1338073]	ENSMUSG00000000028	0.745	0.436	1.067	1.147	1.454	1.181	0.666	0.772	0.895	0.896	0.559	0.954	1.241		-0.033	0.966
H19	chr7	142575558	142578120	-	lincRNA	H19, imprinted maternally expressed transcript [Source:MGI Symbol;Acc:MGI:95891]	ENSMUSG00000000031	0	0	0	0	0	0	0	0	0	0	0	0	0		0	1
Scml2	chrX	161117193	161258213	+	protein_coding	sex comb on midleg-like 2 (Drosophila) [Source:MGI Symbol;Acc:MGI:1340042]	ENSMUSG00000000037	0	0.03	0.002	0	0.003	0	0.032	0.033	0.015	0.017	0.002	0.001	0.008		0	1
Apoh	chr11	108395293	108414396	+	protein_coding	apolipoprotein H [Source:MGI Symbol;Acc:MGI:88058]	ENSMUSG00000000049	0.032	0	0.057	0	0.12	0	0	0	0.037	0	0	0	0		0	1
Narf	chr11	121237253	121255856	+	protein_coding	nuclear prelamin A recognition factor [Source:MGI Symbol;Acc:MGI:1914858]	ENSMUSG00000000056	11.388	12.748	13.447	15.958	15.246	12.323	13.382	14.382	15.146	11.934	14.814	14.868	14.598		0.092	0.626
Cav2	chr6	17281185	17289115	+	protein_coding	caveolin 2 [Source:MGI Symbol;Acc:MGI:107571]	ENSMUSG00000000058	4.391	5.33	5.169	4.995	4.373	5.777	2.942	6.115	5.372	6.606	3.852	5.008	5.183		0.261	0.445
Klf6	chr13	5861482	5870394	+	protein_coding	Kruppel-like factor 6 [Source:MGI Symbol;Acc:MGI:1346318]	ENSMUSG00000000078	43.035	41.618	46.636	46.143	44.519	44.335	35.793	34.943	47.196	41.616	39.019	40.912	38.183		-0.097	0.582
Scmh1	chr4	120405307	120530184	+	protein_coding	sex comb on midleg homolog 1 [Source:MGI Symbol;Acc:MGI:1352762]	ENSMUSG00000000085	7.804	7.783	7.774	10.674	8.415	7.662	8.554	10.184	6.925	8.676	8.047	7.317	8.321		-0.017	0.957
Cox5a	chr9	57521279	57532426	+	protein_coding	cytochrome c oxidase subunit Va [Source:MGI Symbol;Acc:MGI:88474]	ENSMUSG00000000088	17.375	16.616	14.512	15.772	18.911	15.728	11.36	11.522	14.653	15.228	11.029	11.863	14.65		-0.227	0.417
Tbx2	chr11	85832551	85841948	+	protein_coding	T-box 2 [Source:MGI Symbol;Acc:MGI:98494]	ENSMUSG00000000093	0	0.021	0.016	0.014	0.01	0.026	0.005	0	0.012	0.028	0.012	0.013	0		0	1
Tbx4	chr11	85886422	85916097	+	protein_coding	T-box 4 [Source:MGI Symbol;Acc:MGI:102556]	ENSMUSG00000000094	0	0	0	0	0	0	0	0	0	0	0.037	0	0		0	1
Zfy2	chrY	2106015	2170409	-	protein_coding	zinc finger protein 2, Y-linked [Source:MGI Symbol;Acc:MGI:99213]	ENSMUSG00000000103	0	0	0	0	0	0	0	0	0	0	0	0	0		0	1
Ngfr	chr11	95568818	95587735	-	protein_coding	nerve growth factor receptor (TNFR superfamily, member 16) [Source:MGI Symbol;Acc:MGI:97323]	ENSMUSG00000000120	0	0	0	0	0	0	0.005	0.003	0.003	0	0.049	0.002	0		0	1
Wnt3	chr11	103774150	103817957	+	protein_coding	wingless-type MMTV integration site family, member 3 [Source:MGI Symbol;Acc:MGI:98955]	ENSMUSG00000000125	0.037	0	0.003	0	0	0.03	0.004	0	0.043	0.043	0.023	0.025	0		0	1
Wnt9a	chr11	59306928	59333552	+	protein_coding	wingless-type MMTV integration site family, member 9A [Source:MGI Symbol;Acc:MGI:2446084]	ENSMUSG00000000126	0	0	0.038	0	0	0.007	0	0.01	0.053	0	0.017	0.031	0.047		2.17	0.288
Fer	chr17	63896018	64139494	+	protein_coding	fer (fms/fps related) protein kinase [Source:MGI Symbol;Acc:MGI:105917]	ENSMUSG00000000127	9.314	7.965	6.272	7.116	7.768	9.391	9.165	8.721	7.653	7.157	9.775	10.259	8.113		0.099	0.721
Xpo6	chr7	126101715	126200501	-	protein_coding	exportin 6 [Source:MGI Symbol;Acc:MGI:2429950]	ENSMUSG00000000131	14.605	15.808	21.115	20.113	15.847	14.718	17.321	14.125	14.587	17.126	17.552	17.511	13.929		-0.114	0.617
Tfe3	chrX	7762658	7775202	+	protein_coding	transcription factor E3 [Source:MGI Symbol;Acc:MGI:98511]	ENSMUSG00000000134	34.622	35.971	35.342	45.143	37.168	37.476	40.181	36.618	30.321	38.225	37.87	41.479	36.625		-0.042	0.84
Axin2	chr11	108920349	108950783	+	protein_coding	axin 2 [Source:MGI Symbol;Acc:MGI:1270862]	ENSMUSG00000000142	0.022	0.043	0.009	0.037	0.029	0.033	0.023	0.034	0.01	0.035	0.003	0.025	0.026		-0.206	0.893
Brat1	chr5	140705011	140719379	+	protein_coding	BRCA1-associated ATM activator 1 [Source:MGI Symbol;Acc:MGI:1891679]	ENSMUSG00000000148	10.436	10.615	18.22	11.873	14.996	10.745	15.251	12.143	9.675	10.808	10.568	11.587	11.791		-0.247	0.355
Gna12	chr5	140758408	140830431	-	protein_coding	guanine nucleotide binding protein, alpha 12 [Source:MGI Symbol;Acc:MGI:95767]	ENSMUSG00000000149	145.283	141.448	147.885	142.544	145.596	112.272	186.308	136.623	131.612	144.825	161.713	159.858	134.514		-0.01	0.975
Slc22a18	chr7	143473736	143499334	+	protein_coding	solute carrier family 22 (organic cation transporter), member 18 [Source:MGI Symbol;Acc:MGI:1336884]	ENSMUSG00000000154	0.126	0.218	0.111	0.236	0.343	0.419	0.175	0.138	0.454	0.482	0.161	0.09	0.31		-0.002	0.999
Itgb2l	chr16	96422288	96443619	-	protein_coding	integrin beta 2-like [Source:MGI Symbol;Acc:MGI:1277979]	ENSMUSG00000000157	0.072	0.259	0.274	0.045	0	0.792	0.068	0.002	0.115	0.086	0.18	0.433	0		-1.101	0.744
Igsf5	chr16	96361668	96525580	+	protein_coding	immunoglobulin superfamily, member 5 [Source:MGI Symbol;Acc:MGI:1919308]	ENSMUSG00000000159	0	0.03	0.041	0	0	0	0.002	0	0.004	0	0.038	0	0		0	1
Pih1d2	chr9	50617321	50624997	+	protein_coding	PIH1 domain containing 2 [Source:MGI Symbol;Acc:MGI:1919864]	ENSMUSG00000000167	0.212	0.289	0.093	0.291	0.071	0.129	0.108	0.152	0.238	0.04	0.067	0.115	0.112		-0.188	0.877
Dlat	chr9	50634633	50659780	-	protein_coding	dihydrolipoamide S-acetyltransferase (E2 component of pyruvate dehydrogenase complex) [Source:MGI Symbol;Acc:MGI:2385311]	ENSMUSG00000000168	7.076	8.084	8.009	8.03	8.522	8.031	7.392	8.263	7.78	8.855	6.738	7.861	7.219		-0.011	0.962
Sdhd	chr9	50596357	50603812	-	protein_coding	succinate dehydrogenase complex, subunit D, integral membrane protein [Source:MGI Symbol;Acc:MGI:1914175]	ENSMUSG00000000171	70.58	67.141	78.724	74.353	73.859	70.906	66.704	73.5	74.324	75.433	62.422	71.584	73.43		0.001	0.998
Fgf23	chr6	127072902	127081408	+	protein_coding	fibroblast growth factor 23 [Source:MGI Symbol;Acc:MGI:1891427]	ENSMUSG00000000182	0	0	0	0	0	0	0	0.003	0.006	0	0	0	0		0	1
Fgf6	chr6	127015586	127028187	+	protein_coding	fibroblast growth factor 6 [Source:MGI Symbol;Acc:MGI:95520]	ENSMUSG00000000183	0	0	0	0	0	0	0	0	0	0	0	0	0		0	1
Ccnd2	chr6	127125162	127151060	-	protein_coding	cyclin D2 [Source:MGI Symbol;Acc:MGI:88314]	ENSMUSG00000000184	0.575	0.781	0.891	0.281	0.334	0.346	0.19	0.218	1.17	1.566	0.269	0.372	0.506		0.199	0.883
Gpr107	chr2	31152316	31218775	+	protein_coding	G protein-coupled receptor 107 [Source:MGI Symbol;Acc:MGI:2139054]	ENSMUSG00000000194	12.505	10.885	15.107	14.99	13.258	11.354	13.288	11.117	9.773	13.009	12.89	12.267	13.231		-0.128	0.533
Nalcn	chr14	123276641	123627144	-	protein_coding	sodium leak channel, non-selective [Source:MGI Symbol;Acc:MGI:2444306]	ENSMUSG00000000197	0.032	0.004	0.022	0	0.01	0.075	0.072	0.001	0.037	0.066	0.087	0.035	0.064		-0.339	0.925
Btbd17	chr11	114791217	114795897	-	protein_coding	BTB (POZ) domain containing 17 [Source:MGI Symbol;Acc:MGI:1919264]	ENSMUSG00000000202	1.029	1.028	0.542	1.005	1.234	0.338	0.928	1.222	0.439	0.593	0.615	0.83	1.084		-0.025	0.979
Slfn4	chr11	83175186	83190216	+	protein_coding	schlafen 4 [Source:MGI Symbol;Acc:MGI:1329010]	ENSMUSG00000000204	0	0.065	0.015	0	0.004	0	0	0.001	0.076	0.088	0	0	0.016		0.337	0.935
Th	chr7	142892752	142931128	-	protein_coding	tyrosine hydroxylase [Source:MGI Symbol;Acc:MGI:98735]	ENSMUSG00000000214	0	0	0.004	0	0	0	0.003	0	0	0	0	0	0		0	1
Ins2	chr7	142678656	142743381	-	protein_coding	insulin II [Source:MGI Symbol;Acc:MGI:96573]	ENSMUSG00000000215	0	0	0	0	0	0	0	0.068	0	0	0	0.014	0		0	1
Scnn1g	chr7	121734479	121768475	+	protein_coding	sodium channel, nonvoltage-gated 1 gamma [Source:MGI Symbol;Acc:MGI:104695]	ENSMUSG00000000216	0	0	0.003	0	0.006	0	0.002	0	0	0	0.005	0.004	0.005		0	1
Drp2	chrX	134404551	134456573	+	protein_coding	dystrophin related protein 2 [Source:MGI Symbol;Acc:MGI:107432]	ENSMUSG00000000223	0.005	0.234	0.009	0	0.105	0.025	0.074	0.004	0.058	0.171	0.108	0.001	0.065		-1.058	0.742
Tspan32	chr7	143005046	143019644	+	protein_coding	tetraspanin 32 [Source:MGI Symbol;Acc:MGI:1350360]	ENSMUSG00000000244	11.278	12.716	14.148	10.599	11.584	13.621	8.999	13.125	17.17	15.039	12.001	15.482	11.409		0.269	0.293
Lhx2	chr2	38339281	38369733	+	protein_coding	LIM homeobox protein 2 [Source:MGI Symbol;Acc:MGI:96785]	ENSMUSG00000000247	0.265	0.224	0.118	0.272	0.164	0.172	0.114	0.043	0.158	0.223	0.05	0.145	0.251		-0.591	0.535
Clec2g	chr6	128934381	128984707	+	protein_coding	C-type lectin domain family 2, member g [Source:MGI Symbol;Acc:MGI:1918059]	ENSMUSG00000000248	0.014	0.01	0	0	0	0	0.03	0.002	0.008	0	0	0.002	0		0	1
Gmpr	chr13	45507444	45546382	+	protein_coding	guanosine monophosphate reductase [Source:MGI Symbol;Acc:MGI:1913605]	ENSMUSG00000000253	36.788	28.972	29.131	33.549	34.407	34.689	33.412	29.362	23	25.986	29.466	31.498	32.15		-0.206	0.251
Glra1	chr11	55514238	55608198	-	protein_coding	glycine receptor, alpha 1 subunit [Source:MGI Symbol;Acc:MGI:95747]	ENSMUSG00000000263	0.008	0	0	0	0	0	0	0	0.023	0	0	0	0		0	1
Mid2	chrX	140664956	140767715	+	protein_coding	midline 2 [Source:MGI Symbol;Acc:MGI:1344333]	ENSMUSG00000000266	0.039	0.008	0.002	0	0	0.142	0.005	0.002	0.033	0.005	0.117	0.004	0.12		0.749	0.821
Trim25	chr11	88999376	89020293	+	protein_coding	tripartite motif-containing 25 [Source:MGI Symbol;Acc:MGI:102749]	ENSMUSG00000000275	4.453	4.884	5.199	3.849	4.623	4.849	4.517	5.73	5.799	5.731	5.795	4.297	4.326		0.171	0.423
Dgke	chr11	89035179	89066850	-	protein_coding	diacylglycerol kinase, epsilon [Source:MGI Symbol;Acc:MGI:1889276]	ENSMUSG00000000276	0.337	0.855	1.247	1.012	0.826	0.943	1.195	0.692	0.8	1.251	0.802	1.074	0.993		-0.025	0.975
Scpep1	chr11	88924020	88955465	-	protein_coding	serine carboxypeptidase 1 [Source:MGI Symbol;Acc:MGI:1921867]	ENSMUSG00000000278	81.389	86.376	124.449	90.574	99.613	83.137	78.002	81.032	93.391	92.736	83.256	82.109	79.049		-0.1	0.663
Mnt	chr11	74830920	74845725	+	protein_coding	max binding protein [Source:MGI Symbol;Acc:MGI:109150]	ENSMUSG00000000282	1.022	1.363	1.436	1.447	1.812	1.79	1.346	1.334	0.88	1.157	1.12	0.759	1.176		-0.454	0.169
Itgb2	chr10	77530252	77565686	+	protein_coding	integrin beta 2 [Source:MGI Symbol;Acc:MGI:96611]	ENSMUSG00000000290	193.611	220.88	325.034	236.899	253.459	239.043	238.076	233.599	249.541	243.845	218.406	238.971	222.263		-0.047	0.846
Hddc2	chr10	31313383	31328204	+	protein_coding	HD domain containing 2 [Source:MGI Symbol;Acc:MGI:1916942]	ENSMUSG00000000295	6.531	4.9	6.799	5.761	5.645	6.169	4.889	5.478	5.74	5.996	5.451	4.707	6.327		-0.065	0.834
Tpd52l1	chr10	31332376	31445958	-	protein_coding	tumor protein D52-like 1 [Source:MGI Symbol;Acc:MGI:1298386]	ENSMUSG00000000296	0	0.118	0.139	0	0.121	0.088	0.023	0.025	0.134	0.328	0.032	0.005	0.201		-0.067	0.983
Pemt	chr11	59970614	60046481	-	protein_coding	phosphatidylethanolamine N-methyltransferase [Source:MGI Symbol;Acc:MGI:104535]	ENSMUSG00000000301	0.415	0.363	0.305	0.411	0.404	0.203	0.399	0.299	0.407	0.656	0.16	0.409	0.478		0.013	0.99
Cdh1	chr8	106603351	106670246	+	protein_coding	cadherin 1 [Source:MGI Symbol;Acc:MGI:88354]	ENSMUSG00000000303	0.047	0.023	0.357	0	0	0.33	0.004	0.108	0.381	0.671	0.127	0.194	0.028		2.852	0.236
Cdh4	chr2	179442431	179899373	+	protein_coding	cadherin 4 [Source:MGI Symbol;Acc:MGI:99218]	ENSMUSG00000000305	0.089	0.111	0.137	0.135	0.029	0.113	0.041	0.09	0.026	0.002	0.054	0.033	0.005		-1.373	0.328
Ckmt1	chr2	121357776	121363737	+	protein_coding	creatine kinase, mitochondrial 1, ubiquitous [Source:MGI Symbol;Acc:MGI:99441]	ENSMUSG00000000308	0.301	0.152	0.239	0	0.031	0.409	0.156	0.276	0.482	1.049	0.198	0.138	0.331		1.162	0.434
Bcl6b	chr11	70224128	70229739	-	protein_coding	B cell CLL/lymphoma 6, member B [Source:MGI Symbol;Acc:MGI:1278332]	ENSMUSG00000000317	0.305	0.385	0.158	0.295	0.254	0.276	0.178	0.375	0.316	0.109	0.197	0.177	0.056		-0.217	0.827
Clec10a	chr11	70166623	70170834	+	protein_coding	C-type lectin domain family 10, member A [Source:MGI Symbol;Acc:MGI:96975]	ENSMUSG00000000318	0.616	0.509	0.655	0.335	0.634	0.353	0.205	0.938	0.506	2.159	0.304	0.171	0.889		0.399	0.769
Alox12	chr11	70241457	70255353	-	protein_coding	arachidonate 12-lipoxygenase [Source:MGI Symbol;Acc:MGI:87998]	ENSMUSG00000000320	0.144	0.241	0.159	0.019	0.139	0.148	0.104	0.306	0.364	0.102	0.238	0.165	0.253		0.925	0.26
Arvcf	chr16	18348182	18407076	+	protein_coding	armadillo repeat gene deleted in velocardiofacial syndrome [Source:MGI Symbol;Acc:MGI:109620]	ENSMUSG00000000325	9.123	11.445	11.818	12.197	12.255	10.96	14.792	13.953	9.575	10.849	12.608	11.556	12.701		0.002	0.996
Comt	chr16	18406886	18426852	-	protein_coding	catechol-O-methyltransferase [Source:MGI Symbol;Acc:MGI:88470]	ENSMUSG00000000326	96.379	103.769	96.915	104.438	112.037	107.425	105.939	110.201	103.019	94.227	94.883	99.306	107.76		-0.03	0.842
Rtca	chr3	116488963	116508208	-	protein_coding	RNA 3'-terminal phosphate cyclase [Source:MGI Symbol;Acc:MGI:1913618]	ENSMUSG00000000339	7.317	6.854	7.55	8.022	8.054	8.054	7.403	8.758	7.418	6.466	7.494	8.571	7.636		0.049	0.826
Dbt	chr3	116513070	116549981	+	protein_coding	dihydrolipoamide branched chain transacylase E2 [Source:MGI Symbol;Acc:MGI:105386]	ENSMUSG00000000340	4.621	4.198	5.41	7.082	5.103	5.281	5.21	7.317	4.778	5.081	6.448	5.115	5.199		0.117	0.688
Dazap2	chr15	100615628	100620731	+	protein_coding	DAZ associated protein 2 [Source:MGI Symbol;Acc:MGI:1344344]	ENSMUSG00000000346	156.986	151.948	173.267	153.969	150.439	158.164	150.458	179.41	149.077	168.202	160.08	173.263	156.253		0.072	0.575
Mcts1	chrX	38600655	38613426	+	protein_coding	malignant T cell amplified sequence 1 [Source:MGI Symbol;Acc:MGI:1916245]	ENSMUSG00000000355	27.243	23.067	23.922	28.288	27.426	28.758	21.367	29.649	25.316	24.789	23.136	19.359	25.554		-0.041	0.891
Rem1	chr2	152626951	152635194	+	protein_coding	rad and gem related GTP binding protein 1 [Source:MGI Symbol;Acc:MGI:1097696]	ENSMUSG00000000359	0.297	0.062	0.192	0.142	0.15	0.07	0.104	0	0.04	0.01	0	0	0.056		-4.323	0.016
Rnf17	chr14	56402581	56525032	+	protein_coding	ring finger protein 17 [Source:MGI Symbol;Acc:MGI:1353419]	ENSMUSG00000000365	2.181	1.744	1.282	0.779	1.301	0.692	1.357	2.23	1.358	1.687	1.861	2.034	1.046		0.432	0.368
Trappc10	chr10	78186725	78244641	-	protein_coding	trafficking protein particle complex 10 [Source:MGI Symbol;Acc:MGI:1336209]	ENSMUSG00000000374	4.746	5.137	7.088	3.451	7.077	6.881	6.641	5.66	7.398	3.541	6.601	5.203	5.933		-0.061	0.905
Ccm2	chr11	6546887	6596744	+	protein_coding	cerebral cavernous malformation 2 [Source:MGI Symbol;Acc:MGI:2384924]	ENSMUSG00000000378	31.619	26.472	31.503	29.221	32.61	24.293	28.039	31.275	34.447	29.63	28.963	30.51	30.381		0.086	0.61
Wap	chr11	6635482	6638637	-	protein_coding	whey acidic protein [Source:MGI Symbol;Acc:MGI:98943]	ENSMUSG00000000381	0	0	0	0	0	0	0	0	0	0	0	0	0		0	1
Tbrg4	chr11	6615599	6626067	-	protein_coding	transforming growth factor beta regulated gene 4 [Source:MGI Symbol;Acc:MGI:1100868]	ENSMUSG00000000384	1.324	2.018	1.815	1.285	1.542	1.431	1.638	2.305	1.533	1.817	1.657	1.627	1.759		0.178	0.56
Tmprss2	chr16	97564684	97611195	-	protein_coding	transmembrane protease, serine 2 [Source:MGI Symbol;Acc:MGI:1354381]	ENSMUSG00000000385	0	0.025	0	0	0.023	0	0	0.075	0	0.005	0	0	0		0	1
Mx1	chr16	97447037	97462906	-	protein_coding	MX dynamin-like GTPase 1 [Source:MGI Symbol;Acc:MGI:97243]	ENSMUSG00000000386	2.092	1.678	3.25	1.259	1.745	2.138	1.452	2.27	7.1	5.548	2.641	1.979	2.314		0.679	0.326
Fap	chr2	62500943	62574075	-	protein_coding	fibroblast activation protein [Source:MGI Symbol;Acc:MGI:109608]	ENSMUSG00000000392	0.041	0	0.007	0.029	0.052	0.025	0.027	0.02	0.044	0.061	0.02	0.009	0		-0.306	0.882
Gcg	chr2	62474530	62483650	-	protein_coding	glucagon [Source:MGI Symbol;Acc:MGI:95674]	ENSMUSG00000000394	0	0	0	0	0	0	0	0	0	0	0	0	0		0	1
Ndufa9	chr6	126821721	126849125	-	protein_coding	NADH dehydrogenase (ubiquinone) 1 alpha subcomplex, 9 [Source:MGI Symbol;Acc:MGI:1913358]	ENSMUSG00000000399	60.991	57.92	59.946	53.754	56.409	58.641	53.895	60.816	56.981	60.214	50.825	52.946	58.947		-0.016	0.931
Egfl6	chrX	166523007	166585720	-	protein_coding	EGF-like-domain, multiple 6 [Source:MGI Symbol;Acc:MGI:1858599]	ENSMUSG00000000402	0.084	0	0.011	0	0.026	0.017	0.007	0.015	0.107	0.019	0.005	0	0.046		0	1
Lck	chr4	129548344	129573641	-	protein_coding	lymphocyte protein tyrosine kinase [Source:MGI Symbol;Acc:MGI:96756]	ENSMUSG00000000409	0.353	0.325	0.77	0.271	0.33	0.301	0.253	0.261	1.101	0.901	0.632	0.205	0.486		0.261	0.821
Tssk3	chr4	129489014	129491022	-	protein_coding	testis-specific serine kinase 3 [Source:MGI Symbol;Acc:MGI:1929914]	ENSMUSG00000000411	0.015	0	0	0	0	0	0	0.013	0	0	0	0	0		0	1
Cttnbp2	chr6	18367221	18514821	-	protein_coding	cortactin binding protein 2 [Source:MGI Symbol;Acc:MGI:1353467]	ENSMUSG00000000416	0.029	0.04	0.039	0.061	0	0.045	0.042	0.052	0.15	0.113	0.041	0.001	0.045		-0.074	0.983
Galnt1	chr18	24205344	24286818	+	protein_coding	UDP-N-acetyl-alpha-D-galactosamine:polypeptide N-acetylgalactosaminyltransferase 1 [Source:MGI Symbol;Acc:MGI:894693]	ENSMUSG00000000420	33.827	42.561	48.973	48.848	43.22	43.378	43.466	37.89	38.089	44.661	40.638	42.231	40.705		-0.092	0.611
Myf5	chr10	107482908	107486134	-	protein_coding	myogenic factor 5 [Source:MGI Symbol;Acc:MGI:97252]	ENSMUSG00000000435	0	0	0	0	0	0.022	0.003	0	0	0	0	0	0		0	1
Mkrn2	chr6	115601902	115622624	+	protein_coding	makorin, ring finger protein, 2 [Source:MGI Symbol;Acc:MGI:1914277]	ENSMUSG00000000439	4.476	5.007	4.378	4.739	4.673	4.266	5.32	5.478	4.325	4.558	4.705	5.892	4.964		0.091	0.651
Pparg	chr6	115360951	115490399	+	protein_coding	peroxisome proliferator activated receptor gamma [Source:MGI Symbol;Acc:MGI:97747]	ENSMUSG00000000440	0.152	0.153	0.029	0.176	0.022	0.137	0.049	0	0.126	0.309	0.071	0.526	0.086		-0.343	0.933
Raf1	chr6	115618569	115676635	-	protein_coding	v-raf-leukemia viral oncogene 1 [Source:MGI Symbol;Acc:MGI:97847]	ENSMUSG00000000441	10.854	13.712	13.246	14.599	13.081	11.295	13.1	9.979	11.54	10.963	11.75	12.542	12.97		-0.147	0.406
Sept1	chr7	127214462	127218498	-	protein_coding	septin 1 [Source:MGI Symbol;Acc:MGI:1858916]	ENSMUSG00000000486	0.098	0.15	0.336	0.084	0.171	0.209	0.067	0.454	0.263	0.225	0.145	0.054	0.151		0.387	0.794
Pdgfb	chr15	79995900	80014808	-	protein_coding	platelet derived growth factor, B polypeptide [Source:MGI Symbol;Acc:MGI:97528]	ENSMUSG00000000489	23.279	20.338	21.445	20.514	19.68	19.984	16.207	23.572	18.973	19.755	17.485	22.699	19.215		0.028	0.919
Acvrl1	chr15	101128522	101145336	+	protein_coding	activin A receptor, type II-like 1 [Source:MGI Symbol;Acc:MGI:1338946]	ENSMUSG00000000530	6.413	6.793	9.185	7.48	8.437	8.076	7.38	6.865	8.049	5.952	5.643	5.566	6.559		-0.266	0.213
Grasp	chr15	101224207	101232755	+	protein_coding	GRP1 (general receptor for phosphoinositides 1)-associated scaffold protein [Source:MGI Symbol;Acc:MGI:1860303]	ENSMUSG00000000531	0.293	0.606	0.284	0.273	0.363	0.208	0.166	0.006	0.193	0.332	0.245	0.406	0.303		-1.231	0.516
Acvr1b	chr15	101174067	101213679	+	protein_coding	activin A receptor, type 1B [Source:MGI Symbol;Acc:MGI:1338944]	ENSMUSG00000000532	1.115	0.923	0.635	0.966	0.92	0.773	0.811	0.876	1.455	1.045	0.99	0.64	1.127		0.17	0.714
Tom1l2	chr11	60226714	60352905	-	protein_coding	target of myb1-like 2 (chicken) [Source:MGI Symbol;Acc:MGI:2443306]	ENSMUSG00000000538	4.873	6.384	5.71	6.366	4.896	4.726	6.853	7.12	5.816	5.101	6.015	7.157	6.162		0.141	0.559
Gpa33	chr1	166130238	166166510	+	protein_coding	glycoprotein A33 (transmembrane) [Source:MGI Symbol;Acc:MGI:1891703]	ENSMUSG00000000544	0.091	0.021	0.104	0.052	0.085	0.028	0.069	0.065	0.141	0.113	0.006	0.007	0.044		-0.918	0.559
Zfp385a	chr15	103313895	103340086	-	protein_coding	zinc finger protein 385A [Source:MGI Symbol;Acc:MGI:1352495]	ENSMUSG00000000552	10.878	15.473	17.329	15.741	17.449	15.919	15.697	11.864	9.669	12.191	14.671	10.927	13.739		-0.368	0.121
Itga5	chr15	103344286	103366763	-	protein_coding	integrin alpha 5 (fibronectin receptor alpha) [Source:MGI Symbol;Acc:MGI:96604]	ENSMUSG00000000555	11.409	14.213	18.661	14.914	17.083	13.265	14.221	12.96	12.822	12.457	13.701	14.36	12.917		-0.158	0.445
Gabra2	chr5	70957597	71095849	-	protein_coding	gamma-aminobutyric acid (GABA) A receptor, subunit alpha 2 [Source:MGI Symbol;Acc:MGI:95614]	ENSMUSG00000000560	0.295	0.106	0.217	0.179	0.173	0.218	0.144	0.279	0.218	0.183	0.289	0.312	0.235		0.517	0.237
Wdr77	chr3	105959369	105969760	+	protein_coding	WD repeat domain 77 [Source:MGI Symbol;Acc:MGI:1917715]	ENSMUSG00000000561	4.132	4.595	4.329	3.984	3.922	4.117	4.713	6.393	4.459	4.895	5.012	5.7	4.202		0.268	0.208
Adora3	chr3	105870858	105908926	+	protein_coding	adenosine A3 receptor [Source:MGI Symbol;Acc:MGI:104847]	ENSMUSG00000000562	33.324	26.659	32.874	33.497	37.186	37.58	31.49	32.556	33.858	34.301	39	31.862	35.807		0.056	0.774
Atp5f1	chr3	105942698	105960099	-	protein_coding	ATP synthase, H+ transporting, mitochondrial F0 complex, subunit B1 [Source:MGI Symbol;Acc:MGI:1100495]	ENSMUSG00000000563	38.464	34.621	40.089	33.08	35.358	37.6	33.259	38.231	37.427	35.512	32.634	37.903	36.565		0.017	0.93
Sox9	chr11	112782224	112787760	+	protein_coding	SRY (sex determining region Y)-box 9 [Source:MGI Symbol;Acc:MGI:98371]	ENSMUSG00000000567	0.211	0.27	0.384	0.221	0.202	0.539	0.117	0.136	0.26	0.364	0.31	0.172	0.231		-0.121	0.903
Hnrnpd	chr5	99955935	99978938	-	protein_coding	heterogeneous nuclear ribonucleoprotein D [Source:MGI Symbol;Acc:MGI:101947]	ENSMUSG00000000568	10.285	9.613	8.661	9.265	8.612	8.347	8.703	11.027	9.174	10.629	10.819	10.312	9.256		0.177	0.209
Dynlt1c	chr17	6601671	6609679	+	protein_coding	dynein light chain Tctex-type 1C [Source:MGI Symbol;Acc:MGI:3807476]	ENSMUSG00000000579	0	0	0	0	0.007	0	0.002	0	0	0	0.005	0.002	0.006		0	1
C1d	chr11	17257594	17269176	+	protein_coding	C1D nuclear receptor co-repressor [Source:MGI Symbol;Acc:MGI:1927354]	ENSMUSG00000000581	13.522	12.805	12.121	11.553	12.407	12.374	10.789	12.586	11.707	13.398	13.552	11.698	12.107		0.038	0.83
Gm2a	chr11	55098115	55113029	+	protein_coding	GM2 ganglioside activator protein [Source:MGI Symbol;Acc:MGI:95762]	ENSMUSG00000000594	79.428	81.811	103.678	83.528	89.831	79.075	85.727	76.264	81.906	87.952	78.163	81.416	78.509		-0.096	0.508
Krit1	chr5	3803184	3845564	+	protein_coding	KRIT1, ankyrin repeat containing [Source:MGI Symbol;Acc:MGI:1930618]	ENSMUSG00000000600	4.589	5.923	5.725	5.416	6.195	6.386	6.532	6.97	7.128	5.035	8.135	6.371	6.706		0.197	0.377
Clcn4	chr7	7282309	7299533	-	protein_coding	chloride channel, voltage-sensitive 4 [Source:MGI Symbol;Acc:MGI:104571]	ENSMUSG00000000605	35.068	35.931	41.58	36.44	38.588	44.525	42.413	42.521	39.179	37.4	40.995	41.226	39.377		0.035	0.84
Vmn2r88	chr14	51411001	51418882	+	protein_coding	vomeronasal 2, receptor 88 [Source:MGI Symbol;Acc:MGI:1316662]	ENSMUSG00000000606	0	0	0	0	0	0	0	0	0	0	0	0	0		0	1
Grm6	chr11	50850685	50866206	+	protein_coding	glutamate receptor, metabotropic 6 [Source:MGI Symbol;Acc:MGI:1351343]	ENSMUSG00000000617	0	0	0	0	0	0	0	0.001	0	0	0	0	0		0	1
Sema4f	chr6	82911885	82939769	-	protein_coding	sema domain, immunoglobulin domain (Ig), TM domain, and short cytoplasmic domain [Source:MGI Symbol;Acc:MGI:1340055]	ENSMUSG00000000627	0.014	0	0.019	0	0	0.04	0.032	0	0.008	0.029	0.055	0.137	0.046		0.35	0.935
Hk2	chr6	82725025	82774454	-	protein_coding	hexokinase 2 [Source:MGI Symbol;Acc:MGI:1315197]	ENSMUSG00000000628	24.324	23.029	21.881	20.011	22.142	24.293	21.555	20.787	25.011	23.101	25.149	22.03	22.945		0.042	0.796
Myo18a	chr11	77763246	77865980	+	protein_coding	myosin XVIIIA [Source:MGI Symbol;Acc:MGI:2667185]	ENSMUSG00000000631	7.81	8.629	10.546	8.997	8.659	7.34	10.832	7.353	6.197	8.267	8.607	8.902	9.17		-0.172	0.471
Sez6	chr11	77930800	77979048	+	protein_coding	seizure related gene 6 [Source:MGI Symbol;Acc:MGI:104745]	ENSMUSG00000000632	0.112	0.404	0.119	0.173	0.055	0.487	0.168	0.176	0.251	0.374	0.223	0.105	0.343		0.338	0.741
Haao	chr17	83831356	83846790	-	protein_coding	3-hydroxyanthranilate 3,4-dioxygenase [Source:MGI Symbol;Acc:MGI:1349444]	ENSMUSG00000000673	7.912	14.313	16.216	8.004	9.486	6.155	8.423	16.294	13.834	11.209	4.611	9.065	5.236		-0.021	0.982
Cd52	chr4	134093536	134095082	-	protein_coding	CD52 antigen [Source:MGI Symbol;Acc:MGI:1346088]	ENSMUSG00000000682	185.739	225.623	270.564	134.061	165.837	137.207	84.365	57.563	132.055	131.65	66.294	47.721	64.981		-1.098	0.064
Abhd15	chr11	77515121	77520045	+	protein_coding	abhydrolase domain containing 15 [Source:MGI Symbol;Acc:MGI:1914727]	ENSMUSG00000000686	22.906	21.622	24.243	21.602	23.292	26.249	33.436	18.97	33.303	22.144	27.585	26.295	30.577		0.057	0.877
Hoxb6	chr11	96292476	96301569	+	protein_coding	homeobox B6 [Source:MGI Symbol;Acc:MGI:96187]	ENSMUSG00000000690	0	0	0	0	0	0	0	0	0	0.009	0	0	0		0	1
Loxl3	chr6	83034173	83052562	+	protein_coding	lysyl oxidase-like 3 [Source:MGI Symbol;Acc:MGI:1337004]	ENSMUSG00000000693	4.737	4.667	5.975	5.82	6.261	5.319	5.994	7.209	6.407	5.829	7.009	7.543	6.318		0.277	0.128
Tcl1b5	chr12	105176344	105181145	+	protein_coding	T cell leukemia/lymphoma 1B, 5 [Source:MGI Symbol;Acc:MGI:1351635]	ENSMUSG00000000701	0	0	0	0	0	0	0.006	0	0	0	0	0	0		0	1
Btn1a1	chr13	23456992	23465901	-	protein_coding	butyrophilin, subfamily 1, member A1 [Source:MGI Symbol;Acc:MGI:103118]	ENSMUSG00000000706	0	0	0	0	0	0	0	0	0	0	0	0	0.004		0	1
Kat2b	chr17	53566971	53672720	+	protein_coding	K(lysine) acetyltransferase 2B [Source:MGI Symbol;Acc:MGI:1343094]	ENSMUSG00000000708	1.494	1.495	1.093	1.073	1.443	1.731	1.514	1.394	1.831	1.379	2.101	1.624	1.513		0.217	0.454
Rab5b	chr10	128677175	128696264	-	protein_coding	RAB5B, member RAS oncogene family [Source:MGI Symbol;Acc:MGI:105938]	ENSMUSG00000000711	6.099	6.406	5.832	5.551	6.714	6.409	7.287	6.108	5.682	5.2	7.482	6.553	6.828		-0.023	0.933
Cryba1	chr11	77718627	77725283	-	protein_coding	crystallin, beta A1 [Source:MGI Symbol;Acc:MGI:88518]	ENSMUSG00000000724	0	0	0	0	0	0	0.032	0.007	0	0	0	0	0		0	1
Dnmt3l	chr10	78042287	78063622	+	protein_coding	DNA (cytosine-5-)-methyltransferase 3-like [Source:MGI Symbol;Acc:MGI:1859287]	ENSMUSG00000000730	0	0	0	0	0	0	0.002	0.023	0	0	0	0	0		0	1
Aire	chr10	78030022	78043580	-	protein_coding	autoimmune regulator (autoimmune polyendocrinopathy candidiasis ectodermal dystrophy) [Source:MGI Symbol;Acc:MGI:1338803]	ENSMUSG00000000731	0	0	0	0	0	0	0	0	0	0	0	0	0		0	1
Icosl	chr10	78069302	78079525	+	protein_coding	icos ligand [Source:MGI Symbol;Acc:MGI:1354701]	ENSMUSG00000000732	23.977	27.278	38.181	32.563	32.24	42.106	39.004	33.01	37.65	39.178	36.748	31.552	35.591		0.085	0.767
Spg7	chr8	123062988	123097760	+	protein_coding	SPG7, paraplegin matrix AAA peptidase subunit [Source:MGI Symbol;Acc:MGI:2385906]	ENSMUSG00000000738	10.025	11.091	11.473	10.492	12.332	12.069	11.406	11.464	10.834	11.447	11.654	12.622	10.849		0.029	0.869
Sult5a1	chr8	123140192	123158270	-	protein_coding	sulfotransferase family 5A, member 1 [Source:MGI Symbol;Acc:MGI:1931463]	ENSMUSG00000000739	0	0	0.01	0.034	0.005	0.043	0.011	0.016	0.009	0.026	0.004	0.005	0.025		0	1
Rpl13	chr8	123102350	123105244	+	protein_coding	ribosomal protein L13 [Source:MGI Symbol;Acc:MGI:105922]	ENSMUSG00000000740	1.583	1.73	2.037	1.576	1.187	1.161	1.204	1.222	1.294	1.306	1.12	1.302	1.123		-0.239	0.551
Chmp1a	chr8	123204264	123212760	-	protein_coding	charged multivesicular body protein 1A [Source:MGI Symbol;Acc:MGI:1920159]	ENSMUSG00000000743	35.212	36.209	37.985	34.033	33.816	31.849	38.766	37.334	34.439	37.92	33.728	38.206	36.069		0.03	0.852
Rpa1	chr11	75298166	75348324	-	protein_coding	replication protein A1 [Source:MGI Symbol;Acc:MGI:1915525]	ENSMUSG00000000751	8.91	8.143	9.85	9.774	8.633	9.493	7.479	10.533	10.152	11.069	8.822	10.852	10.026		0.217	0.181
Serpinf1	chr11	75409769	75422701	-	protein_coding	serine (or cysteine) peptidase inhibitor, clade F, member 1 [Source:MGI Symbol;Acc:MGI:108080]	ENSMUSG00000000753	16.887	12.955	9.3	15.04	11.721	18.828	19.414	10.737	8.659	7.037	12.028	10.414	8.432		-0.592	0.101
Tubgcp3	chr8	12614277	12672248	-	protein_coding	tubulin, gamma complex associated protein 3 [Source:MGI Symbol;Acc:MGI:2183752]	ENSMUSG00000000759	6.188	7.224	7.83	7.879	9.271	8.156	9.45	8.844	6.86	6.867	7.85	9.388	8.356		0.006	0.987
Oprm1	chr10	6758506	7038198	+	protein_coding	opioid receptor, mu 1 [Source:MGI Symbol;Acc:MGI:97441]	ENSMUSG00000000766	0.14	0.272	0.167	0.046	0.16	0.216	0.235	0.138	0.177	0.178	0.275	0.204	0.217		0.126	0.871
Polr3d	chr14	70438748	70443471	-	protein_coding	polymerase (RNA) III (DNA directed) polypeptide D [Source:MGI Symbol;Acc:MGI:1914315]	ENSMUSG00000000776	4.555	4.61	5.479	5.834	5.542	4.867	5.215	7.225	5.567	6.709	5.632	6.01	6.755		0.286	0.128
Tcf7	chr11	52252371	52283014	-	protein_coding	transcription factor 7, T cell specific [Source:MGI Symbol;Acc:MGI:98507]	ENSMUSG00000000782	0.13	0.277	0.151	0.04	0.034	0.035	0.002	0.062	0.207	0.216	0.054	0	0.149		-0.045	0.992
Ddx3x	chrX	13280970	13294052	+	protein_coding	DEAD/H (Asp-Glu-Ala-Asp/His) box polypeptide 3, X-linked [Source:MGI Symbol;Acc:MGI:103064]	ENSMUSG00000000787	32.209	21.929	34.181	36.473	32.448	36.83	21.329	34.836	29.354	30.88	32.325	20.214	27.027		-0.064	0.878
Il12rb1	chr8	70808449	70821424	+	protein_coding	interleukin 12 receptor, beta 1 [Source:MGI Symbol;Acc:MGI:104579]	ENSMUSG00000000791	0.093	0.099	0.405	0	0.18	0	0	0.125	0.282	0.186	0.074	0.09	0.114		2.541	0.259
Slc5a5	chr8	70882889	70892757	-	protein_coding	solute carrier family 5 (sodium iodide symporter), member 5 [Source:MGI Symbol;Acc:MGI:2149330]	ENSMUSG00000000792	0.467	0.363	0.417	0.304	0.493	0.507	0.597	0.236	0.148	0.337	0.63	0.131	0.272		-1.016	0.109
Kcnn3	chr3	89520164	89667761	+	protein_coding	potassium intermediate/small conductance calcium-activated channel, subfamily N, member 3 [Source:MGI Symbol;Acc:MGI:2153183]	ENSMUSG00000000794	0.026	0.036	0.007	0.063	0	0.008	0	0.031	0	0.017	0.01	0	0		0	1
Usp32	chr11	84984442	85140038	-	protein_coding	ubiquitin specific peptidase 32 [Source:MGI Symbol;Acc:MGI:2144475]	ENSMUSG00000000804	2.631	2.336	2.151	2.781	2.267	2.561	2.935	2.751	2.46	2.105	3.008	2.061	3.369		0.023	0.953
Car4	chr11	84957788	84966044	+	protein_coding	carbonic anhydrase 4 [Source:MGI Symbol;Acc:MGI:1096574]	ENSMUSG00000000805	1.346	0.351	0.417	0.25	0.34	0.333	0.453	0.214	0.874	0.585	1.335	0.388	1.644		0.319	0.808
Txnrd3	chr6	89643988	89675529	+	protein_coding	thioredoxin reductase 3 [Source:MGI Symbol;Acc:MGI:2386711]	ENSMUSG00000000811	1.628	0.988	1.479	2.01	1.959	1.285	1.538	1.687	0.954	1.555	1.788	1.903	1.324		0.009	0.988
Fasl	chr1	161780689	161788495	-	protein_coding	Fas ligand (TNF superfamily, member 6) [Source:MGI Symbol;Acc:MGI:99255]	ENSMUSG00000000817	0	0.281	0.315	0.081	0	0.048	0.083	0.11	0.67	0.121	0.022	0	0.032		-0.616	0.869
Zfp512b	chr2	181582103	181592803	-	protein_coding	zinc finger protein 512B [Source:MGI Symbol;Acc:MGI:2685478]	ENSMUSG00000000823	1.998	3.442	3.593	3.391	3.846	3.567	6.101	4.674	3.339	3.683	4.765	4.697	4.783		0.217	0.616
Dnajc5	chr2	181520485	181555133	+	protein_coding	DnaJ heat shock protein family (Hsp40) member C5 [Source:MGI Symbol;Acc:MGI:892995]	ENSMUSG00000000826	16.525	18.014	21.071	20.271	20.189	19.682	21.551	16.395	18.632	16.65	20.922	18.519	20.969		-0.082	0.661
Tpd52l2	chr2	181497165	181517966	+	protein_coding	tumor protein D52-like 2 [Source:MGI Symbol;Acc:MGI:1913564]	ENSMUSG00000000827	19.037	14.798	19.5	16.288	18.704	17.689	16.367	15.762	17.736	17.505	17.342	16.344	16.747		-0.053	0.761
Fmr1	chrX	68678541	68717963	+	protein_coding	fragile X mental retardation syndrome 1 [Source:MGI Symbol;Acc:MGI:95564]	ENSMUSG00000000838	9.723	10.427	8.717	10.795	9.071	9.692	9.892	9.115	7.8	10.599	10.009	9.26	9.502		-0.058	0.758
Bcl11a	chr11	24078056	24174123	+	protein_coding	B cell CLL/lymphoma 11A (zinc finger protein) [Source:MGI Symbol;Acc:MGI:106190]	ENSMUSG00000000861	0.155	0.396	0.162	0.048	0.134	0.092	0.183	0.149	0.156	0.226	0.18	0.265	0.074		0.185	0.84
Il4	chr11	53612460	53618669	-	protein_coding	interleukin 4 [Source:MGI Symbol;Acc:MGI:96556]	ENSMUSG00000000869	0.019	0	0	0	0.018	0.047	0.006	0.04	0.056	0.034	0	0	0.032		0	1
Pxmp4	chr2	154585758	154603708	-	protein_coding	peroxisomal membrane protein 4 [Source:MGI Symbol;Acc:MGI:1891701]	ENSMUSG00000000876	7.777	6.217	6.566	7.852	6.765	7.067	7.995	7.484	6.551	6.77	7.134	9.492	6.973		0.051	0.845
Dlg3	chrX	100767722	100818408	+	protein_coding	discs, large homolog 3 (Drosophila) [Source:MGI Symbol;Acc:MGI:1888986]	ENSMUSG00000000881	3.406	4.79	4.036	4.679	4.537	3.96	3.702	3.348	3.451	2.957	3.714	2.869	3.776		-0.299	0.133
Gnb1l	chr16	18498768	18566679	+	protein_coding	guanine nucleotide binding protein (G protein), beta polypeptide 1-like [Source:MGI Symbol;Acc:MGI:1338057]	ENSMUSG00000000884	1.302	1.714	1.459	1.44	1.588	0.997	1.328	1.834	1.582	1.687	1.322	1.992	1.477		0.284	0.292
Dbh	chr2	27165233	27183200	+	protein_coding	dopamine beta hydroxylase [Source:MGI Symbol;Acc:MGI:94864]	ENSMUSG00000000889	0	0	0	0	0	0	0	0.024	0	0	0	0	0		0	1
Mmp11	chr10	75923222	75932502	-	protein_coding	matrix metallopeptidase 11 [Source:MGI Symbol;Acc:MGI:97008]	ENSMUSG00000000901	1.204	0.544	0.991	2	1.798	1.045	1.145	1.562	0.994	0.569	1.539	0.925	1.491		-0.02	0.981
Smarcb1	chr10	75896769	75921617	-	protein_coding	SWI/SNF related, matrix associated, actin dependent regulator of chromatin, subfamily b, member 1 [Source:MGI Symbol;Acc:MGI:1328366]	ENSMUSG00000000902	24.293	19.369	20.629	23.615	22.408	21.438	19.569	22.878	22.807	22.188	20.587	18.053	21.308		-0.016	0.947
Vpreb3	chr10	75943057	75949657	+	protein_coding	pre-B lymphocyte gene 3 [Source:MGI Symbol;Acc:MGI:98938]	ENSMUSG00000000903	0.088	0.06	0	0.152	0.124	0.027	0.022	0.072	0.039	0.078	0	0	0		0	1
Hip1r	chr5	123973628	124005558	+	protein_coding	huntingtin interacting protein 1 related [Source:MGI Symbol;Acc:MGI:1352504]	ENSMUSG00000000915	0.322	0.435	0.485	0.299	0.291	0.589	0.396	0.495	0.39	0.437	0.253	0.174	0.413		-0.263	0.674
Nsun5	chr5	135369953	135376798	+	protein_coding	NOL1/NOP2/Sun domain family, member 5 [Source:MGI Symbol;Acc:MGI:2140844]	ENSMUSG00000000916	6.572	5.507	6.195	6.284	6.645	6.075	5.619	7.149	7.611	7.149	8.12	8.328	6.542		0.302	0.066
Top1mt	chr15	75657035	75678800	-	protein_coding	DNA topoisomerase 1, mitochondrial [Source:MGI Symbol;Acc:MGI:1920210]	ENSMUSG00000000934	4.861	3.764	5.723	5.497	4.108	3.306	3.974	4.907	4.127	5.451	5.492	5.676	4.784		0.193	0.492
Hoxa10	chr6	52231197	52240854	-	protein_coding	homeobox A10 [Source:MGI Symbol;Acc:MGI:96171]	ENSMUSG00000000938	0	0.033	0	0	0	0	0	0	0	0	0	0	0		0	1
Hoxa4	chr6	52189671	52191753	-	protein_coding	homeobox A4 [Source:MGI Symbol;Acc:MGI:96176]	ENSMUSG00000000942	0	0	0	0	0	0	0	0	0	0	0	0	0		0	1
Gm38393	chr7	59974149	60005064	-	protein_coding	predicted gene, 38393 [Source:MGI Symbol;Acc:MGI:5613898]	ENSMUSG00000000948	0	0	0	0	0.045	0	0.005	0	0	0.014	0	0	0		0	1
Mmp14	chr14	54431612	54445364	+	protein_coding	matrix metallopeptidase 14 (membrane-inserted) [Source:MGI Symbol;Acc:MGI:101900]	ENSMUSG00000000957	10.701	11.052	17.638	12.313	11.389	11.491	13.545	7.639	7.527	10.807	10.09	9.401	5.803		-0.594	0.044
Slc7a7	chr14	54369442	54417699	-	protein_coding	solute carrier family 7 (cationic amino acid transporter, y+ system), member 7 [Source:MGI Symbol;Acc:MGI:1337120]	ENSMUSG00000000958	44.874	39.882	50.133	51.347	52.452	52.739	54.599	53.17	55.485	59.182	55.569	54.416	62.172		0.192	0.201
Oxa1l	chr14	54360841	54369673	+	protein_coding	oxidase assembly 1-like [Source:MGI Symbol;Acc:MGI:1916339]	ENSMUSG00000000959	8.457	9.243	10.152	10.19	8.356	9.595	8.753	11.328	10.14	10.484	9.818	11.128	8.414		0.16	0.361
Heatr6	chr11	83753696	83783754	+	protein_coding	HEAT repeat containing 6 [Source:MGI Symbol;Acc:MGI:1919790]	ENSMUSG00000000976	5.674	5.713	5.109	6.023	4.761	4.979	5.013	4.87	5.627	5.264	6.363	5.121	5.247		0.027	0.904
Ccl3	chr11	83647844	83649355	-	protein_coding	chemokine (C-C motif) ligand 3 [Source:MGI Symbol;Acc:MGI:98260]	ENSMUSG00000000982	126.222	135.509	174.938	113.48	134.317	119.374	91.041	139.946	126.596	111.803	84.702	88.533	73.36		-0.294	0.403
Wfdc18	chr11	83709015	83711348	+	protein_coding	WAP four-disulfide core domain 18 [Source:MGI Symbol;Acc:MGI:107506]	ENSMUSG00000000983	0.219	0.1	0.112	0	0	0.089	0.047	0.151	0.064	0.032	0	0	0.15		0	1
Icam4	chr9	21029373	21030595	+	protein_coding	intercellular adhesion molecule 4, Landsteiner-Wiener blood group [Source:MGI Symbol;Acc:MGI:1925619]	ENSMUSG00000001014	0	0	0	0	0	0	0	0	0	0	0	0	0		0	1
Ilf2	chr3	90476147	90488379	+	protein_coding	interleukin enhancer binding factor 2 [Source:MGI Symbol;Acc:MGI:1915031]	ENSMUSG00000001016	16.212	14.979	14.504	17.249	15.874	14.213	14.593	17.153	15.618	16.663	13.656	15.443	16.408		0.052	0.77
Chtop	chr3	90498956	90509498	-	protein_coding	chromatin target of PRMT1 [Source:MGI Symbol;Acc:MGI:1913761]	ENSMUSG00000001017	13.832	15.779	13.673	18.291	15.872	15.844	15.108	15.364	14.604	16.087	16.529	14.359	15.441		0.002	0.993
Snapin	chr3	90488034	90491033	-	protein_coding	SNAP-associated protein [Source:MGI Symbol;Acc:MGI:1333745]	ENSMUSG00000001018	44.926	53.878	47.143	46.849	46.04	49.643	50.645	58.402	44.497	53.647	45.291	53.259	49.894		0.071	0.681
S100a4	chr3	90603771	90606045	+	protein_coding	S100 calcium binding protein A4 [Source:MGI Symbol;Acc:MGI:1330282]	ENSMUSG00000001020	0.229	1.459	0.72	0	0.322	0.233	0.273	0.462	0.468	1.342	0.368	0.374	0.66		0.68	0.602
S100a3	chr3	90584659	90602702	+	protein_coding	S100 calcium binding protein A3 [Source:MGI Symbol;Acc:MGI:1338849]	ENSMUSG00000001021	0	0	0.022	0	0	0.026	0.014	0.006	0	0	0.047	0	0.157		0	1
S100a5	chr3	90608523	90611780	+	protein_coding	S100 calcium binding protein A5 [Source:MGI Symbol;Acc:MGI:1338915]	ENSMUSG00000001023	0	0	0	0	0	0.054	0	0	0	0	0	0	0		0	1
S100a6	chr3	90612882	90614414	+	protein_coding	S100 calcium binding protein A6 (calcyclin) [Source:MGI Symbol;Acc:MGI:1339467]	ENSMUSG00000001025	0.892	4.01	1.821	0.323	0.946	1.377	0.466	1.04	1.632	4.357	0.992	1.077	1.18		0.482	0.654
Scn4a	chr11	106318592	106349389	-	protein_coding	sodium channel, voltage-gated, type IV, alpha [Source:MGI Symbol;Acc:MGI:98250]	ENSMUSG00000001027	0	0	0	0	0	0	0	0.001	0	0	0	0	0		0	1
Icam2	chr11	106377656	106382781	-	protein_coding	intercellular adhesion molecule 2 [Source:MGI Symbol;Acc:MGI:96394]	ENSMUSG00000001029	1.126	1.538	1.232	0.979	1	1.847	0.713	0.879	0.995	1.016	1.11	1.8	1.281		0.118	0.858
Mapk7	chr11	61488812	61494296	-	protein_coding	mitogen-activated protein kinase 7 [Source:MGI Symbol;Acc:MGI:1346347]	ENSMUSG00000001034	8.018	9.197	11.789	11.757	12.001	9.984	11.408	10.41	8.63	10.053	11.292	9.59	9.23		-0.108	0.638
Epn2	chr11	61517249	61579687	-	protein_coding	epsin 2 [Source:MGI Symbol;Acc:MGI:1333766]	ENSMUSG00000001036	5.22	4.375	3.286	5.017	4.418	3.399	4.161	3.561	3.258	3.669	4.238	6.456	5.047		0.046	0.925
B9d1	chr11	61505144	61512931	+	protein_coding	B9 protein domain 1 [Source:MGI Symbol;Acc:MGI:1351471]	ENSMUSG00000001039	0.976	0.826	1.032	0.672	1.155	0.455	1.361	1.16	1.127	1.288	0.707	1.192	0.766		0.104	0.878
Sec24b	chr3	129982759	130060907	-	protein_coding	Sec24 related gene family, member B (S. cerevisiae) [Source:MGI Symbol;Acc:MGI:2139764]	ENSMUSG00000001052	10.072	10.531	11.007	11.326	11.077	10.661	11.41	12.793	10.612	12.593	12.949	9.455	12.538		0.102	0.576
N4bp3	chr11	51643063	51650842	-	protein_coding	NEDD4 binding protein 3 [Source:MGI Symbol;Acc:MGI:2442218]	ENSMUSG00000001053	1.075	1.25	1.793	1.127	0.602	0.49	0.885	2.46	1.092	3.331	0.696	0.546	0.549		0.183	0.881
Rmnd5b	chr11	51623673	51635896	-	protein_coding	required for meiotic nuclear division 5 homolog B [Source:MGI Symbol;Acc:MGI:1913339]	ENSMUSG00000001054	21.104	20.656	21.337	20.561	21.329	21.735	22.937	22.963	22.351	27.614	19.892	22.942	21.392		0.082	0.613
Nhp2	chr11	51619735	51623714	+	protein_coding	NHP2 ribonucleoprotein [Source:MGI Symbol;Acc:MGI:1098547]	ENSMUSG00000001056	18.303	16.486	17.92	18.045	16.405	16.597	13.18	14.507	14.648	17.954	13.465	13.711	14.939		-0.155	0.456
Vps9d1	chr8	123242356	123254348	-	protein_coding	VPS9 domain containing 1 [Source:MGI Symbol;Acc:MGI:1914143]	ENSMUSG00000001062	8.228	11.847	11.654	10.708	12.468	12.177	14.645	14.644	11.31	9.118	11.393	11.885	13.421		0.032	0.933
Zfp276	chr8	123254195	123269745	+	protein_coding	zinc finger protein (C2H2 type) 276 [Source:MGI Symbol;Acc:MGI:1888495]	ENSMUSG00000001065	6.35	9.128	9.752	8.813	10.371	6.94	11.268	12.294	9.894	7.87	9.668	8.739	12.001		0.158	0.625
C1ql4	chr15	99084686	99087817	-	protein_coding	complement component 1, q subcomponent-like 4 [Source:MGI Symbol;Acc:MGI:3579909]	ENSMUSG00000001076	0	0	0	0	0.02	0	0	0	0	0	0	0	0		0	1
Mfsd10	chr5	34633642	34637212	-	protein_coding	major facilitator superfamily domain containing 10 [Source:MGI Symbol;Acc:MGI:1915544]	ENSMUSG00000001082	19.978	20.03	29.04	24.23	24.31	24.883	26.521	22.952	23.517	21.846	20.456	25.646	24.959		-0.061	0.791
Luzp1	chr4	136469761	136549319	+	protein_coding	leucine zipper protein 1 [Source:MGI Symbol;Acc:MGI:107629]	ENSMUSG00000001089	2.822	2.636	2.479	2.673	2.504	2.7	2.325	2.616	2.766	2.774	3.884	2.407	2.642		0.121	0.599
Slc13a2	chr11	78397087	78422217	-	protein_coding	solute carrier family 13 (sodium-dependent dicarboxylate transporter), member 2 [Source:MGI Symbol;Acc:MGI:1276558]	ENSMUSG00000001095	0.079	0.075	0.329	0.412	0.074	0.087	0.172	0.028	0.129	0.222	0.064	0.085	0.233		-0.918	0.44
Kctd10	chr5	114363567	114380508	-	protein_coding	potassium channel tetramerisation domain containing 10 [Source:MGI Symbol;Acc:MGI:2141207]	ENSMUSG00000001098	5.681	6.96	5.768	5.186	5.309	6.091	4.776	4.834	4.629	5.534	5.243	3.913	4.458		-0.247	0.233
Poldip2	chr11	78512193	78522736	+	protein_coding	polymerase (DNA-directed), delta interacting protein 2 [Source:MGI Symbol;Acc:MGI:1915061]	ENSMUSG00000001100	19.828	19.494	18.658	20.078	20.234	19.654	20.218	20.229	21.1	21.966	18.098	21.522	20.587		0.06	0.666
Sebox	chr11	78503447	78505081	+	protein_coding	SEBOX homeobox [Source:MGI Symbol;Acc:MGI:108012]	ENSMUSG00000001103	0	0	0	0	0	0	0.018	0	0.016	0	0.052	0	0.023		0	1
Ift20	chr11	78536361	78541737	+	protein_coding	intraflagellar transport 20 [Source:MGI Symbol;Acc:MGI:1915585]	ENSMUSG00000001105	11.82	11.963	10.361	11.918	12.61	10.844	9.351	12.83	11.404	13.469	9.802	9.392	12.12		0.049	0.868
Col6a1	chr10	76708792	76726168	-	protein_coding	collagen, type VI, alpha 1 [Source:MGI Symbol;Acc:MGI:88459]	ENSMUSG00000001119	0	0	0.021	0	0	0	0.074	0.003	0.06	0.094	0.093	0.001	0.183		0.848	0.843
Pcbp3	chr10	76761857	76961887	-	protein_coding	poly(rC) binding protein 3 [Source:MGI Symbol;Acc:MGI:1890470]	ENSMUSG00000001120	2.197	1.771	1.847	2.01	1.571	1.502	1.5	2.145	1.579	1.782	1.79	1.933	1.853		0.123	0.664
Lgals9	chr11	78962974	78984946	-	protein_coding	lectin, galactose binding, soluble 9 [Source:MGI Symbol;Acc:MGI:109496]	ENSMUSG00000001123	201.352	151.742	206.661	176.587	187.648	197.601	189.852	214.173	214.055	212.564	193.769	243.168	200.726		0.188	0.215
Araf	chrX	20848543	20860519	+	protein_coding	Araf proto-oncogene, serine/threonine kinase [Source:MGI Symbol;Acc:MGI:88065]	ENSMUSG00000001127	12.792	16.869	16.079	17.236	15.407	14.994	17.312	21.043	18.355	17.083	17.663	19.01	18.245		0.238	0.128
Cfp	chrX	20925454	20931555	-	protein_coding	complement factor properdin [Source:MGI Symbol;Acc:MGI:97545]	ENSMUSG00000001128	1.184	0.999	1.895	0.735	1.165	1.532	0.578	1.015	1.085	5.554	1.033	1.73	0.947		0.44	0.626
Timp1	chrX	20870166	20874735	+	protein_coding	tissue inhibitor of metalloproteinase 1 [Source:MGI Symbol;Acc:MGI:98752]	ENSMUSG00000001131	0	0.058	0.055	0	0	0.026	0.014	0	0	0.132	0	0	0		0	1
Uxt	chrX	20951662	20962017	-	protein_coding	ubiquitously expressed transcript [Source:MGI Symbol;Acc:MGI:1277988]	ENSMUSG00000001134	1.194	0.919	0.897	0.747	1.282	0.929	0.798	0.692	1.166	1.107	0.853	0.783	1.055		-0.085	0.879
Cnnm3	chr1	36511867	36528237	+	protein_coding	cyclin M3 [Source:MGI Symbol;Acc:MGI:2151055]	ENSMUSG00000001138	4.663	3.859	6.145	4.843	4.549	4.575	6.634	4.499	6.161	5.338	5.497	5.214	4.99		0.027	0.943
Lman2l	chr1	36422065	36445271	-	protein_coding	lectin, mannose-binding 2-like [Source:MGI Symbol;Acc:MGI:2443010]	ENSMUSG00000001143	21.819	20.427	22.732	21.934	25.402	25.637	23.52	22.441	25.037	24.76	19.934	21.8	22.478		-0.025	0.902
Mcm3ap	chr10	76468927	76515857	+	protein_coding	minichromosome maintenance complex component 3 associated protein [Source:MGI Symbol;Acc:MGI:1930089]	ENSMUSG00000001150	3.139	4.999	4.175	4.83	4.505	4.41	5.534	3.427	3.322	4.33	4.907	4.932	5.136		-0.082	0.82
Pcnt	chr10	76351263	76442786	-	protein_coding	pericentrin (kendrin) [Source:MGI Symbol;Acc:MGI:102722]	ENSMUSG00000001151	4.296	3.779	3.179	4.927	3.529	4.045	3.642	3.437	3.692	3.437	3.273	3.254	3.46		-0.161	0.387
Ftcd	chr10	76575648	76589561	+	protein_coding	formiminotransferase cyclodeaminase [Source:MGI Symbol;Acc:MGI:1339962]	ENSMUSG00000001155	0	0	0	0	0	0	0.003	0	0.006	0	0	0	0		0	1
Mxd1	chr6	86647042	86669161	-	protein_coding	MAX dimerization protein 1 [Source:MGI Symbol;Acc:MGI:96908]	ENSMUSG00000001156	4.177	5.372	4.23	5.756	5.93	4.433	5.169	5.982	4.591	5.377	6.134	5.539	6.132		0.183	0.401
Gmcl1	chr6	86691768	86733383	-	protein_coding	germ cell-less, spermatogenesis associated 1 [Source:MGI Symbol;Acc:MGI:1345156]	ENSMUSG00000001157	10.511	10.619	11.411	10.348	11.11	10.639	9.54	9.506	11.45	11.022	10.789	11.337	11.042		0.033	0.855
Snrnp27	chr6	86675151	86684522	-	protein_coding	small nuclear ribonucleoprotein 27 (U4/U6.U5) [Source:MGI Symbol;Acc:MGI:1913868]	ENSMUSG00000001158	12.972	10.362	10.406	11.189	10.907	10.758	8.335	11.581	12.252	12.909	11.583	10.718	13.682		0.203	0.33
Oas1c	chr5	120800194	120812514	-	protein_coding	2'-5' oligoadenylate synthetase 1C [Source:MGI Symbol;Acc:MGI:2149633]	ENSMUSG00000001166	0.796	0.294	0.931	0.377	0.451	0.385	0.593	0.987	0.872	0.656	0.885	0.514	0.314		0.288	0.695
Oas1h	chr5	120861421	120873506	+	protein_coding	2'-5' oligoadenylate synthetase 1H [Source:MGI Symbol;Acc:MGI:2180853]	ENSMUSG00000001168	0	0	0	0	0	0	0	0	0.02	0.01	0.017	0.011	0		0	1
Ocrl	chrX	47912387	47965868	+	protein_coding	OCRL, inositol polyphosphate-5-phosphatase [Source:MGI Symbol;Acc:MGI:109589]	ENSMUSG00000001173	1.749	1.84	1.748	1.442	1.481	1.524	1.982	2.923	1.704	1.522	1.941	1.799	2.061		0.225	0.483
Calm1	chr12	100199435	100209814	+	protein_coding	calmodulin 1 [Source:MGI Symbol;Acc:MGI:88251]	ENSMUSG00000001175	62.377	62.512	56.506	61.137	59.557	58.841	44.946	49.13	48.938	59.087	47.134	51.343	57.394		-0.144	0.424
Agpat3	chr10	78269178	78352442	-	protein_coding	1-acylglycerol-3-phosphate O-acyltransferase 3 [Source:MGI Symbol;Acc:MGI:1336186]	ENSMUSG00000001211	12.45	13.736	16.466	14.4	14.24	13.691	14.896	12.155	11.946	14.62	13.546	13.245	14.807		-0.106	0.516
Slc26a3	chr12	31438219	31473917	+	protein_coding	solute carrier family 26, member 3 [Source:MGI Symbol;Acc:MGI:107181]	ENSMUSG00000001225	0	0	0	0	0	0	0.002	0	0	0	0	0.004	0		0	1
Sema6b	chr17	56123085	56140343	-	protein_coding	sema domain, transmembrane domain (TM), and cytoplasmic domain, (semaphorin) 6B [Source:MGI Symbol;Acc:MGI:1202889]	ENSMUSG00000001227	0.74	0.254	1.009	0.605	0.846	0.648	0.614	0.322	0.51	0.441	0.418	0.618	0.586		-0.517	0.338
Uhrf1	chr17	56303321	56323486	+	protein_coding	ubiquitin-like, containing PHD and RING finger domains, 1 [Source:MGI Symbol;Acc:MGI:1338889]	ENSMUSG00000001228	0.673	0.361	0.661	0.399	0.442	0.57	0.453	0.323	0.299	0.296	0.25	0.49	0.073		-0.833	0.198
Dpp9	chr17	56186817	56218889	-	protein_coding	dipeptidylpeptidase 9 [Source:MGI Symbol;Acc:MGI:2443967]	ENSMUSG00000001229	7.527	8.083	9.862	7.572	8.344	7.857	8.24	9.64	8.801	8.223	9.256	9.493	9.802		0.157	0.315
Ramp2	chr11	101246028	101248250	+	protein_coding	receptor (calcitonin) activity modifying protein 2 [Source:MGI Symbol;Acc:MGI:1859650]	ENSMUSG00000001240	0.833	1.697	0.991	0.845	0.986	1.214	0.917	0.526	1.34	0.732	1.441	0.398	1.227		-0.436	0.531
Lsr	chr7	30957770	30973464	-	protein_coding	lipolysis stimulated lipoprotein receptor [Source:MGI Symbol;Acc:MGI:1927471]	ENSMUSG00000001247	0.516	1.434	0.513	0.494	0.467	0.438	0.518	0.444	0.541	0.577	0.603	0.318	0.468		-0.271	0.628
Gramd1a	chr7	31130127	31151082	-	protein_coding	GRAM domain containing 1A [Source:MGI Symbol;Acc:MGI:105490]	ENSMUSG00000001248	28.209	36.177	31.847	41.456	45.274	34.937	49.802	59.761	45.793	43.91	49.367	44.152	54.181		0.383	0.133
Hpn	chr7	31098725	31115290	-	protein_coding	hepsin [Source:MGI Symbol;Acc:MGI:1196620]	ENSMUSG00000001249	4.34	4.067	5.498	5.004	4.612	4.666	4.71	6.52	3.714	4.99	4.416	5.454	4.737		0.086	0.79
Gabrg1	chr5	70751047	70842617	-	protein_coding	gamma-aminobutyric acid (GABA) A receptor, subunit gamma 1 [Source:MGI Symbol;Acc:MGI:103156]	ENSMUSG00000001260	0.052	0.152	0.035	0.132	0.052	0.112	0.052	0.078	0.13	0.004	0.094	0.068	0.111		0.065	0.973
Ckb	chr12	111669361	111672338	-	protein_coding	creatine kinase, brain [Source:MGI Symbol;Acc:MGI:88407]	ENSMUSG00000001270	74.278	64.24	64.913	78.382	78.86	78.032	73.406	63.627	59.118	60.007	66.336	69.353	72.641		-0.163	0.267
Sp1	chr15	102406328	102436404	+	protein_coding	trans-acting transcription factor 1 [Source:MGI Symbol;Acc:MGI:98372]	ENSMUSG00000001280	5.363	5.725	3.786	3.843	4.279	4.309	4.943	4.537	3.796	3.841	5.414	4.671	5.072		-0.009	0.98
Itgb7	chr15	102215995	102231935	-	protein_coding	integrin beta 7 [Source:MGI Symbol;Acc:MGI:96616]	ENSMUSG00000001281	0.533	1.223	1.743	0.313	0.579	1.215	0.407	0.782	1.975	2.443	0.959	1.043	0.796		0.675	0.425
Myg1	chr15	102331709	102338139	+	protein_coding	melanocyte proliferating gene 1 [Source:MGI Symbol;Acc:MGI:1929864]	ENSMUSG00000001285	15.145	9.275	10.967	14.348	13.247	12.046	11.692	12.666	12.442	13.183	10.965	10.535	12.166		-0.032	0.915
Rarg	chr15	102234938	102257517	-	protein_coding	retinoic acid receptor, gamma [Source:MGI Symbol;Acc:MGI:97858]	ENSMUSG00000001288	0.112	0.214	0.274	0.193	0.467	0.479	0.293	0.259	0.402	0.246	0.332	0.136	0.452		-0.045	0.968
Pfdn5	chr15	102326116	102331873	+	protein_coding	prefoldin 5 [Source:MGI Symbol;Acc:MGI:1928753]	ENSMUSG00000001289	8.374	8.818	7.607	6.604	7.863	8.492	5.674	6.256	7.971	8.774	5.763	5.841	7.506		-0.112	0.73
Efnb2	chr8	8617434	8661242	-	protein_coding	ephrin B2 [Source:MGI Symbol;Acc:MGI:105097]	ENSMUSG00000001300	0.527	0.915	0.958	0.371	0.728	1.487	1.194	0.473	0.352	0.293	0.611	0.524	0.829		-0.84	0.148
Rrp15	chr1	186720978	186749358	-	protein_coding	ribosomal RNA processing 15 homolog (S. cerevisiae) [Source:MGI Symbol;Acc:MGI:1914473]	ENSMUSG00000001305	9.117	8.192	9.331	7.701	8.748	7.556	7.095	9.006	7.919	8.839	8.669	9.118	7.733		0.073	0.739
Rnd2	chr11	101468175	101471853	+	protein_coding	Rho family GTPase 2 [Source:MGI Symbol;Acc:MGI:1338755]	ENSMUSG00000001313	1.458	1.322	1.529	1.238	1.456	1.199	1.037	1.002	1.321	1.198	0.819	0.677	0.999		-0.44	0.251
Srr	chr11	74906359	74925948	-	protein_coding	serine racemase [Source:MGI Symbol;Acc:MGI:1351636]	ENSMUSG00000001323	2.305	2.683	2.669	2.446	2.096	2.159	2.778	3.562	2.62	2.448	2.346	2.539	2.414		0.117	0.678
Sync	chr4	129287617	129308559	+	protein_coding	syncoilin [Source:MGI Symbol;Acc:MGI:1916078]	ENSMUSG00000001333	0.093	0.102	0.27	0.09	0.157	0.011	0.076	0	0.152	0.033	0.076	0.012	0.084		-2.381	0.238
Fndc5	chr4	129136999	129144593	+	protein_coding	fibronectin type III domain containing 5 [Source:MGI Symbol;Acc:MGI:1917614]	ENSMUSG00000001334	0.103	0.216	0.109	0.047	0.103	0.244	0.195	0.028	0.112	0.23	0.087	0.009	0.159		-1.563	0.241
Acp5	chr9	22126727	22135711	-	protein_coding	acid phosphatase 5, tartrate resistant [Source:MGI Symbol;Acc:MGI:87883]	ENSMUSG00000001348	0.122	0.577	0.555	0.122	0.125	0.38	0.105	0.052	0.396	0.147	0.058	0.011	0.357		-1.571	0.337
Cnn1	chr9	22099216	22109630	+	protein_coding	calponin 1 [Source:MGI Symbol;Acc:MGI:104979]	ENSMUSG00000001349	0.023	0.041	0.004	0	0.035	0	0.002	0.018	0.018	0.027	0	0.005	0		0	1
Fbxo9	chr9	78081499	78109065	-	protein_coding	f-box protein 9 [Source:MGI Symbol;Acc:MGI:1918788]	ENSMUSG00000001366	8.856	10.162	9.716	9.621	10.169	9.686	10.57	10.076	10.3	9.118	10.009	10.127	10.235		0.02	0.913
Vps50	chr6	3498382	3603531	+	protein_coding	VPS50 EARP/GARPII complex subunit [Source:MGI Symbol;Acc:MGI:1920538]	ENSMUSG00000001376	7.711	7.75	10.744	11.359	9.278	7.814	9.379	9.354	9.788	8.794	9.987	9.505	8.886		0.044	0.858
Hars	chr18	36766530	36783205	-	protein_coding	histidyl-tRNA synthetase [Source:MGI Symbol;Acc:MGI:108087]	ENSMUSG00000001380	13.9	12.616	14.962	13.766	13.872	13.12	12.819	15.991	14.995	13.501	14.391	13.536	15.203		0.104	0.479
Zmat2	chr18	36793923	36799660	+	protein_coding	zinc finger, matrin type 2 [Source:MGI Symbol;Acc:MGI:1913742]	ENSMUSG00000001383	11.067	10.325	8.775	9.038	9.886	10.131	7.637	8.599	9.54	9.769	8.176	7.829	9.205		-0.086	0.703
Ube2c	chr2	164769898	164778822	+	protein_coding	ubiquitin-conjugating enzyme E2C [Source:MGI Symbol;Acc:MGI:1915862]	ENSMUSG00000001403	0.584	0.499	0.511	0.352	0.356	0.464	0.269	0.302	0.252	0.296	0.087	0.259	0.102		-0.899	0.169
Smg5	chr3	88336260	88362338	+	protein_coding	Smg-5 homolog, nonsense mediated mRNA decay factor (C. elegans) [Source:MGI Symbol;Acc:MGI:2447364]	ENSMUSG00000001415	7.606	7.876	7.858	6.15	7.286	7.197	10.1	7.977	7.285	7.428	8.915	7.874	7.942		0.014	0.963
Cct3	chr3	88297116	88321767	+	protein_coding	chaperonin containing Tcp1, subunit 3 (gamma) [Source:MGI Symbol;Acc:MGI:104708]	ENSMUSG00000001416	40.145	32.748	39.16	35.991	36.983	37.275	33.522	38.839	38.49	33.092	31.882	34.264	36.246		-0.04	0.826
Glmp	chr3	88325023	88331313	+	protein_coding	glycosylated lysosomal membrane protein [Source:MGI Symbol;Acc:MGI:1913318]	ENSMUSG00000001418	29.688	31.885	43.009	29.994	32.684	27.869	30.354	31.031	27.362	28.506	24.109	28.539	26.95		-0.209	0.274
Mef2d	chr3	88142372	88172086	+	protein_coding	myocyte enhancer factor 2D [Source:MGI Symbol;Acc:MGI:99533]	ENSMUSG00000001419	13.353	14.445	11.471	13.089	13.123	10.372	14.015	13.996	10.032	12.617	15.779	14.771	14.536		0.079	0.761
Tmem79	chr3	88328655	88334504	-	protein_coding	transmembrane protein 79 [Source:MGI Symbol;Acc:MGI:1919163]	ENSMUSG00000001420	0.036	0	0.051	0.098	0.027	0.096	0.014	0.16	0.033	0.038	0.016	0.068	0		0.479	0.835
Snd1	chr6	28480348	28935162	+	protein_coding	staphylococcal nuclease and tudor domain containing 1 [Source:MGI Symbol;Acc:MGI:1929266]	ENSMUSG00000001424	18.016	21.938	25.699	22.524	21.67	22.735	22.447	20.488	23.192	25.486	21.132	25.14	21.388		0.039	0.858
Col18a1	chr10	77052178	77166548	-	protein_coding	collagen, type XVIII, alpha 1 [Source:MGI Symbol;Acc:MGI:88451]	ENSMUSG00000001435	0	0.317	0.073	0.008	0.005	0.024	0.006	0.026	0.015	0.042	0.019	0.012	0.046		0.529	0.805
Slc19a1	chr10	77032684	77050432	+	protein_coding	solute carrier family 19 (folate transporter), member 1 [Source:MGI Symbol;Acc:MGI:103182]	ENSMUSG00000001436	8.65	9.586	11.485	8.188	9.68	8.813	9.87	6.892	8.956	9.657	8.238	10.06	9.753		-0.116	0.619
Kpnb1	chr11	97159714	97187881	-	protein_coding	karyopherin (importin) beta 1 [Source:MGI Symbol;Acc:MGI:107532]	ENSMUSG00000001440	10.203	10.848	8.796	9.593	9.39	10.032	10.583	12.234	9.231	9.423	9.98	11.208	10.155		0.073	0.695
Npepps	chr11	97205842	97280638	-	protein_coding	aminopeptidase puromycin sensitive [Source:MGI Symbol;Acc:MGI:1101358]	ENSMUSG00000001441	7.022	6.634	6.073	5.246	5.738	5.973	5.656	6.302	6.597	6.013	6.42	6.216	6.169		0.066	0.689
Tbx21	chr11	97098071	97115331	-	protein_coding	T-box 21 [Source:MGI Symbol;Acc:MGI:1888984]	ENSMUSG00000001444	0.023	0.094	0.203	0.231	0	0.009	0.01	0.198	0.147	0.121	0.164	0.121	0.006		1.823	0.362
Mrpl10	chr11	97041560	97049213	+	protein_coding	mitochondrial ribosomal protein L10 [Source:MGI Symbol;Acc:MGI:1333801]	ENSMUSG00000001445	15.915	16.211	14.96	14.591	16.337	14.353	13.763	17.681	14.541	13.545	14.845	16.543	15.864		0.053	0.782
Cyp51	chr5	4081145	4104746	-	protein_coding	cytochrome P450, family 51 [Source:MGI Symbol;Acc:MGI:106040]	ENSMUSG00000001467	6.741	8.456	10.518	7.517	7.909	7.535	7.646	4.43	3.99	5.125	4.024	3.67	4.533		-0.929	0
Tcf25	chr8	123373753	123403835	+	protein_coding	transcription factor 25 (basic helix-loop-helix) [Source:MGI Symbol;Acc:MGI:1914105]	ENSMUSG00000001472	28.278	33.75	32.959	33.276	31.823	30.297	37.912	39.713	36.265	35.863	35.931	36.048	40.143		0.194	0.155
Tubb6	chr18	67390717	67402748	+	protein_coding	tubulin, beta 6 class V [Source:MGI Symbol;Acc:MGI:1915201]	ENSMUSG00000001473	21.979	16.232	21.42	14.824	20.188	15.392	14.325	19.413	13.763	14.593	11.497	12.486	11.539		-0.342	0.248
Def8	chr8	123442986	123463270	+	protein_coding	differentially expressed in FDCP 8 [Source:MGI Symbol;Acc:MGI:1346331]	ENSMUSG00000001482	2.724	3.611	3.931	3.889	3.032	3.993	3.82	4.339	3.09	3.962	2.992	4.965	3.35		0.098	0.775
Meox1	chr11	101877510	101894374	-	protein_coding	mesenchyme homeobox 1 [Source:MGI Symbol;Acc:MGI:103220]	ENSMUSG00000001493	0.222	0.373	0.4	0.07	0.144	0.354	0.399	0.237	0.319	0.352	0.316	0.615	0.225		0.265	0.777
Sost	chr11	101962458	101967015	-	protein_coding	sclerostin [Source:MGI Symbol;Acc:MGI:1921749]	ENSMUSG00000001494	0.055	0.025	0.042	0.051	0.009	0.011	0.075	0	0.016	0.049	0	0.017	0.023		0	1
Nkx2-1	chr12	56531958	56536908	-	protein_coding	NK2 homeobox 1 [Source:MGI Symbol;Acc:MGI:108067]	ENSMUSG00000001496	0	0	0	0	0	0	0	0	0.016	0.006	0	0	0		0	1
Pax9	chr12	56691767	56712822	+	protein_coding	paired box 9 [Source:MGI Symbol;Acc:MGI:97493]	ENSMUSG00000001497	0	0	0	0	0	0	0.01	0	0	0	0	0.001	0		0	1
Irx2	chr13	72628820	72634198	+	protein_coding	Iroquois related homeobox 2 (Drosophila) [Source:MGI Symbol;Acc:MGI:1197526]	ENSMUSG00000001504	0	0	0.078	0	0	0.088	0	0.015	0.03	0.025	0.016	0.023	0.018		1.574	0.422
Col1a1	chr11	94936224	94953042	+	protein_coding	collagen, type I, alpha 1 [Source:MGI Symbol;Acc:MGI:88467]	ENSMUSG00000001506	0	0.031	0.026	0	0	0	0.009	0.009	0.021	0.031	0.045	0.054	0.011		1.919	0.296
Itga3	chr11	95044474	95076801	-	protein_coding	integrin alpha 3 [Source:MGI Symbol;Acc:MGI:96602]	ENSMUSG00000001507	0	0.054	0.026	0	0.01	0.018	0.035	0.005	0.021	0.092	0.008	0.022	0.003		-0.18	0.945
Sgca	chr11	94962791	94976327	-	protein_coding	sarcoglycan, alpha (dystrophin-associated glycoprotein) [Source:MGI Symbol;Acc:MGI:894698]	ENSMUSG00000001508	0	0	0	0	0	0	0.004	0	0	0	0	0	0		0	1
Dlx3	chr11	95120119	95125296	+	protein_coding	distal-less homeobox 3 [Source:MGI Symbol;Acc:MGI:94903]	ENSMUSG00000001510	0	0	0.019	0	0	0	0	0	0.004	0	0	0	0		0	1
Foxm1	chr6	128362967	128376146	+	protein_coding	forkhead box M1 [Source:MGI Symbol;Acc:MGI:1347487]	ENSMUSG00000001517	0.764	0.82	1.037	1.062	0.743	0.828	0.961	0.576	0.596	0.226	0.603	0.318	0.504		-1.005	0.02
Itfg2	chr6	128409444	128424931	-	protein_coding	integrin alpha FG-GAP repeat containing 2 [Source:MGI Symbol;Acc:MGI:1915450]	ENSMUSG00000001518	2.411	2.837	2.878	2.462	2.79	3.109	3.131	3.2	2.526	3.952	3.084	2.595	2.556		0.041	0.9
Nrip2	chr6	128399766	128408932	+	protein_coding	nuclear receptor interacting protein 2 [Source:MGI Symbol;Acc:MGI:1891884]	ENSMUSG00000001520	0.421	0.466	0.481	0.249	0.395	0.343	0.411	0.844	0.211	0.715	0.573	0.498	0.182		0.218	0.813
Tulp3	chr6	128321161	128355851	-	protein_coding	tubby-like protein 3 [Source:MGI Symbol;Acc:MGI:1329045]	ENSMUSG00000001521	0.565	0.52	0.494	0.356	0.694	0.551	0.54	0.909	0.493	0.4	0.649	0.535	0.75		0.233	0.612
Gtf2h4	chr17	35667730	35673739	-	protein_coding	general transcription factor II H, polypeptide 4 [Source:MGI Symbol;Acc:MGI:1338799]	ENSMUSG00000001524	5.204	5.431	6.181	5.043	6.763	5.718	5.176	6.796	6.763	5.804	4.132	5.106	5.95		0.028	0.94
Tubb5	chr17	35833921	35838306	-	protein_coding	tubulin, beta 5 class I [Source:MGI Symbol;Acc:MGI:107812]	ENSMUSG00000001525	37.087	30.348	27.907	28.629	31.519	33.064	24.906	26.34	29.38	27.071	20.239	25.319	26.339		-0.228	0.259
Ell2	chr13	75706757	75772364	+	protein_coding	elongation factor RNA polymerase II 2 [Source:MGI Symbol;Acc:MGI:2183438]	ENSMUSG00000001542	2.727	4.145	3.286	3.205	3.328	3.253	2.766	3.38	2.443	2.565	2.099	2.418	1.871		-0.34	0.212
Jup	chr11	100370619	100397749	-	protein_coding	junction plakoglobin [Source:MGI Symbol;Acc:MGI:96650]	ENSMUSG00000001552	18.924	27.175	31.324	23.869	24.935	20.395	22.364	18.996	14.848	14.499	16.112	15.086	17.947		-0.561	0.015
Fkbp10	chr11	100415697	100424824	+	protein_coding	FK506 binding protein 10 [Source:MGI Symbol;Acc:MGI:104769]	ENSMUSG00000001555	0.213	0.432	0.709	0.091	0.083	0.287	0.344	0.135	0.073	0.019	0.164	0.186	0.182		-1.266	0.271
Klhl10	chr11	100441917	100457022	+	protein_coding	kelch-like 10 [Source:MGI Symbol;Acc:MGI:2181067]	ENSMUSG00000001558	0.026	0.12	0.072	0.061	0.115	0.14	0.014	0.135	0.041	0.193	0.046	0	0.072		-0.641	0.821
Mnx1	chr5	29473034	29478470	-	protein_coding	motor neuron and pancreas homeobox 1 [Source:MGI Symbol;Acc:MGI:109160]	ENSMUSG00000001566	0	0	0	0	0	0	0	0.002	0	0	0	0	0		0	1
Nom1	chr5	29434664	29457843	+	protein_coding	nucleolar protein with MIF4G domain 1 [Source:MGI Symbol;Acc:MGI:1861749]	ENSMUSG00000001569	2.722	2.736	3.131	2.681	2.499	2.737	2.765	2.76	2.616	2.504	2.975	2.978	2.415		-0.025	0.909
Ergic1	chr17	26561489	26656931	+	protein_coding	endoplasmic reticulum-golgi intermediate compartment (ERGIC) 1 [Source:MGI Symbol;Acc:MGI:1914708]	ENSMUSG00000001576	27.576	31.717	44.766	23.473	36.88	33.489	37.537	32.173	37.096	28.926	27.252	32.717	32.919		-0.075	0.815
Tnk1	chr11	69851005	69858730	-	protein_coding	tyrosine kinase, non-receptor, 1 [Source:MGI Symbol;Acc:MGI:1930958]	ENSMUSG00000001583	0.006	0	0.003	0.024	0.005	0.014	0.011	0.015	0.014	0.01	0.017	0.007	0.014		0	1
Acap1	chr11	69881567	69895539	-	protein_coding	ArfGAP with coiled-coil, ankyrin repeat and PH domains 1 [Source:MGI Symbol;Acc:MGI:2388270]	ENSMUSG00000001588	0.107	0.753	0.281	0.053	0.079	0.168	0.027	0.002	0.25	0.061	0.102	0	0.025		-2.836	0.254
Tcea3	chr4	136247952	136274898	+	protein_coding	transcription elongation factor A (SII), 3 [Source:MGI Symbol;Acc:MGI:1196908]	ENSMUSG00000001604	0	0.166	0.023	0	0.028	0.056	0.015	0	0.124	0	0	0.029	0.025		0	1
Csn3	chr5	87925579	87932665	+	protein_coding	casein kappa [Source:MGI Symbol;Acc:MGI:107461]	ENSMUSG00000001622	0	0	0	0	0	0	0	0	0	0	0	0	0		0	1
Ifrd1	chr12	40201567	40223189	-	protein_coding	interferon-related developmental regulator 1 [Source:MGI Symbol;Acc:MGI:1316717]	ENSMUSG00000001627	5.723	4.91	5.924	5.554	6.451	5.57	4.9	6.591	6.348	6.953	5.644	3.828	5.709		0.032	0.937
Stk38l	chr6	146724995	146778812	+	protein_coding	serine/threonine kinase 38 like [Source:MGI Symbol;Acc:MGI:1922250]	ENSMUSG00000001630	3.162	3.384	3.417	3.267	2.813	3.474	2.775	3.313	2.917	3.366	2.635	3.819	3.624		0.066	0.794
Brpf1	chr6	113307137	113324860	+	protein_coding	bromodomain and PHD finger containing, 1 [Source:MGI Symbol;Acc:MGI:1926033]	ENSMUSG00000001632	11.655	15.488	13.796	17.044	14.957	14.528	16.186	16.372	11.611	14.593	15.648	16.136	14.597		0.008	0.98
Akr1b3	chr6	34303934	34317478	-	protein_coding	aldo-keto reductase family 1, member B3 (aldose reductase) [Source:MGI Symbol;Acc:MGI:1353494]	ENSMUSG00000001642	6.656	5.837	5.959	5.996	5.918	4.72	4.966	5.447	6.43	5.841	4.55	5.204	5.482		-0.044	0.876
Hoxc13	chr15	102921103	102928814	+	protein_coding	homeobox C13 [Source:MGI Symbol;Acc:MGI:99560]	ENSMUSG00000001655	0	0	0	0	0	0	0	0	0	0.007	0.006	0.024	0		0	1
Hoxc11	chr15	102954427	102957708	+	protein_coding	homeobox C11 [Source:MGI Symbol;Acc:MGI:96193]	ENSMUSG00000001656	0	0	0	0	0	0	0	0	0	0	0	0	0		0	1
Hoxc8	chr15	102990607	102993821	+	protein_coding	homeobox C8 [Source:MGI Symbol;Acc:MGI:96198]	ENSMUSG00000001657	0	0	0.026	0	0	0	0	0.015	0.006	0	0	0.006	0.008		0	1
Hoxc6	chr15	103009573	103011881	+	protein_coding	homeobox C6 [Source:MGI Symbol;Acc:MGI:96197]	ENSMUSG00000001661	0	0	0	0	0	0.015	0	0	0	0.063	0	0	0		0	1
Gstt1	chr10	75783813	75798584	-	protein_coding	glutathione S-transferase, theta 1 [Source:MGI Symbol;Acc:MGI:107379]	ENSMUSG00000001663	0.386	0.457	0.42	0.053	0.277	0.472	0.306	0.141	0.466	0.328	0.124	0.224	0.286		-0.487	0.61
Gstt3	chr10	75774115	75781414	-	protein_coding	glutathione S-transferase, theta 3 [Source:MGI Symbol;Acc:MGI:2143526]	ENSMUSG00000001665	2.706	2.185	2.597	1.648	2.141	1.992	2.713	3.021	2.051	2.698	2.208	2.279	1.939		0.019	0.968
Ddt	chr10	75771230	75773414	-	protein_coding	D-dopachrome tautomerase [Source:MGI Symbol;Acc:MGI:1298381]	ENSMUSG00000001666	4.841	4.129	3.961	3.552	4.791	4.475	3.301	3.592	4.85	5.338	3.134	2.846	4.513		-0.084	0.855
Tat	chr8	109990437	109999803	+	protein_coding	tyrosine aminotransferase [Source:MGI Symbol;Acc:MGI:98487]	ENSMUSG00000001670	0	0	0	0	0	0	0	0	0	0	0	0	0		0	1
Marveld3	chr8	109947914	109962203	-	protein_coding	MARVEL (membrane-associating) domain containing 3 [Source:MGI Symbol;Acc:MGI:1920858]	ENSMUSG00000001672	0	0	0.006	0	0	0	0.014	0	0.01	0.005	0	0	0.005		0	1
Ddx18	chr1	121553835	121567989	-	protein_coding	DEAD (Asp-Glu-Ala-Asp) box polypeptide 18 [Source:MGI Symbol;Acc:MGI:1914192]	ENSMUSG00000001674	4.215	3.402	3.158	4.054	3.486	2.951	2.93	3.44	3.223	3.344	3.45	3.13	3.277		-0.015	0.962
Ubl3	chr5	148504635	148552789	-	protein_coding	ubiquitin-like 3 [Source:MGI Symbol;Acc:MGI:1344373]	ENSMUSG00000001687	113.629	87.756	89.334	99.843	94.588	97.022	98.498	93.007	83.079	90.091	95.014	103.024	94.998		-0.057	0.724
Gramd3	chr18	56432132	56503792	+	protein_coding	GRAM domain containing 3 [Source:MGI Symbol;Acc:MGI:1914815]	ENSMUSG00000001700	1.714	1.783	1.774	1.395	1.36	1.506	1.3	1.204	1.431	0.93	1.13	1.244	1.549		-0.292	0.299
Eef1e1	chr13	38644207	38659058	-	protein_coding	eukaryotic translation elongation factor 1 epsilon 1 [Source:MGI Symbol;Acc:MGI:1913393]	ENSMUSG00000001707	6.094	5.245	5.359	5.695	5.852	5.447	4.107	5.69	5.249	6.445	4.238	5.095	4.498		-0.012	0.974
Akt1	chr12	112653821	112674276	-	protein_coding	thymoma viral proto-oncogene 1 [Source:MGI Symbol;Acc:MGI:87986]	ENSMUSG00000001729	51.153	57.379	69.17	53.848	59.152	44.504	72.588	64.712	48.721	52.379	53.591	60.98	63.606		-0.024	0.943
Cldn15	chr5	136966616	136975858	+	protein_coding	claudin 15 [Source:MGI Symbol;Acc:MGI:1913103]	ENSMUSG00000001739	0.07	0.109	0.005	0	0	0.146	0	0	0.052	0.009	0	0	0		0	1
Il16	chr7	83642825	83735523	-	protein_coding	interleukin 16 [Source:MGI Symbol;Acc:MGI:1270855]	ENSMUSG00000001741	21.571	20.679	25.677	22.767	22.021	20.162	24.572	27.103	21.515	21.181	26.403	23.929	27.938		0.123	0.495
Tcirg1	chr19	3896050	3907133	-	protein_coding	T cell, immune regulator 1, ATPase, H+ transporting, lysosomal V0 protein A3 [Source:MGI Symbol;Acc:MGI:1350931]	ENSMUSG00000001750	38.489	54.313	59.164	50.288	58.49	48.65	72.222	77.003	72.37	63.376	63.329	63.97	69.898		0.334	0.15
Naglu	chr11	101070012	101077672	+	protein_coding	alpha-N-acetylglucosaminidase (Sanfilippo disease IIIB) [Source:MGI Symbol;Acc:MGI:1351641]	ENSMUSG00000001751	103.754	121.792	196.668	125.81	129.953	124.567	130.03	128.55	122.821	126.787	110.402	126.015	108.996		-0.126	0.623
Coasy	chr11	101082565	101086619	+	protein_coding	Coenzyme A synthase [Source:MGI Symbol;Acc:MGI:1918993]	ENSMUSG00000001755	13.808	13.357	16.753	15.171	15.47	13.705	16.872	16.875	16.235	15.98	13.292	15.061	15.177		0.027	0.904
Smo	chr6	29735694	29761365	+	protein_coding	smoothened, frizzled class receptor [Source:MGI Symbol;Acc:MGI:108075]	ENSMUSG00000001761	4.499	5.878	8.318	7.861	8.142	8.201	5.612	4.405	3.878	4.659	5.267	4.74	5.56		-0.524	0.08
Tspan33	chr6	29694222	29718559	+	protein_coding	tetraspanin 33 [Source:MGI Symbol;Acc:MGI:1919012]	ENSMUSG00000001763	11.965	11.543	16.542	13.521	13.261	12.154	13.822	5.879	9.235	10.857	10.992	8.271	11.525		-0.592	0.049
Crnkl1	chr2	145917479	145935014	-	protein_coding	Crn, crooked neck-like 1 (Drosophila) [Source:MGI Symbol;Acc:MGI:1914127]	ENSMUSG00000001767	7.004	6.291	6.988	8.514	8.353	7.808	7.14	6.373	6.757	7.421	9.706	8.335	7.037		0.024	0.94
Rin2	chr2	145785980	145887616	+	protein_coding	Ras and Rab interactor 2 [Source:MGI Symbol;Acc:MGI:1921280]	ENSMUSG00000001768	81.43	83.865	93.135	96.725	92.756	106.185	91.479	84.323	80.903	86.468	102.326	111.381	89.821		0.002	0.993
Folh1	chr7	86718977	86775943	-	protein_coding	folate hydrolase 1 [Source:MGI Symbol;Acc:MGI:1858193]	ENSMUSG00000001773	0	0.066	0.028	0.05	0.063	0.03	0.02	0.002	0.004	0.112	0.095	0	0.11		-1.545	0.551
Chordc1	chr9	18292125	18317442	+	protein_coding	cysteine and histidine-rich domain (CHORD)-containing, zinc-binding protein 1 [Source:MGI Symbol;Acc:MGI:1914167]	ENSMUSG00000001774	8.869	7.924	7.246	8.621	9.448	8.193	7.128	8.393	9.241	7.702	9.393	7.856	8.553		0.069	0.723
Rtcb	chr10	85938637	85957823	-	protein_coding	RNA 2',3'-cyclic phosphate and 5'-OH ligase [Source:MGI Symbol;Acc:MGI:106379]	ENSMUSG00000001783	64.54	61.032	73.888	69.731	66.006	62.49	61.725	64.996	69.753	73.252	58.716	71.599	59.072		0.012	0.958
Pwp1	chr10	85871831	85889096	+	protein_coding	PWP1 homolog, endonuclein [Source:MGI Symbol;Acc:MGI:1914735]	ENSMUSG00000001785	12.688	11.532	14.697	11.662	11.645	14.468	12.916	13.97	12.533	13.294	12.471	13.051	11.526		0	0.999
Fbxo7	chr10	86021972	86051873	+	protein_coding	F-box protein 7 [Source:MGI Symbol;Acc:MGI:1917004]	ENSMUSG00000001786	5.338	5.692	5.854	5.353	5.976	5.499	4.554	6.741	6.712	6.011	5.607	5.931	5.265		0.165	0.35
Capns1	chr7	30186942	30198811	-	protein_coding	calpain, small subunit 1 [Source:MGI Symbol;Acc:MGI:88266]	ENSMUSG00000001794	26.176	28.317	31.901	16.997	29.529	31.617	28.146	27.065	31.962	24.284	24.023	20.196	26.419		-0.112	0.731
Lrp3	chr7	35200878	35215498	-	protein_coding	low density lipoprotein receptor-related protein 3 [Source:MGI Symbol;Acc:MGI:3584516]	ENSMUSG00000001802	0.11	0.031	0.105	0.151	0.009	0.09	0.033	0.092	0.032	0.165	0.037	0.187	0.117		0.795	0.549
Dsg4	chr18	20436175	20471821	+	protein_coding	desmoglein 4 [Source:MGI Symbol;Acc:MGI:2661061]	ENSMUSG00000001804	0	0	0	0	0	0	0	0.005	0	0	0.032	0	0.031		0	1
Evx2	chr2	74652991	74659557	-	protein_coding	even-skipped homeobox 2 [Source:MGI Symbol;Acc:MGI:95462]	ENSMUSG00000001815	0	0	0.002	0	0	0	0.001	0	0	0	0	0	0		0	1
Hoxd13	chr2	74668310	74671599	+	protein_coding	homeobox D13 [Source:MGI Symbol;Acc:MGI:96205]	ENSMUSG00000001819	0	0	0	0	0	0	0	0	0	0	0	0	0		0	1
Hoxd12	chr2	74675013	74677705	+	protein_coding	homeobox D12 [Source:MGI Symbol;Acc:MGI:96204]	ENSMUSG00000001823	0	0	0	0	0	0	0.002	0	0	0	0	0.014	0.012		0	1
Folr1	chr7	101858331	101870788	-	protein_coding	folate receptor 1 (adult) [Source:MGI Symbol;Acc:MGI:95568]	ENSMUSG00000001827	0.229	0.066	0.461	0.232	0.057	0.162	0.22	0.167	0.127	0.286	0.045	0.061	0.089		-0.866	0.436
Clpb	chr7	101663633	101795506	+	protein_coding	ClpB caseinolytic peptidase B [Source:MGI Symbol;Acc:MGI:1100517]	ENSMUSG00000001829	3.661	3.393	4.373	3.599	3.834	4.696	4.467	3.567	3.81	3.771	4.113	4.237	5.029		0.001	0.997
Sept7	chr9	25252439	25308571	+	protein_coding	septin 7 [Source:MGI Symbol;Acc:MGI:1335094]	ENSMUSG00000001833	64.193	62.247	69.009	70.766	68.736	65.197	60.276	63.011	68.151	62.782	62.923	67.304	63.137		-0.023	0.876
Zdhhc4	chr5	143316489	143329256	-	protein_coding	zinc finger, DHHC domain containing 4 [Source:MGI Symbol;Acc:MGI:1920131]	ENSMUSG00000001844	14.015	13.782	15.141	13.521	11.601	12.593	14.786	17.652	13.675	15.441	15.453	14.964	12.149		0.12	0.567
Rac1	chr5	143503634	143528036	-	protein_coding	RAS-related C3 botulinum substrate 1 [Source:MGI Symbol;Acc:MGI:97845]	ENSMUSG00000001847	50.646	42.501	46.227	44.406	41.378	45.47	43.382	39.241	36.822	38.507	39.349	37.761	38.55		-0.223	0.042
Nup214	chr2	31974436	32052371	+	protein_coding	nucleoporin 214 [Source:MGI Symbol;Acc:MGI:1095411]	ENSMUSG00000001855	10.937	10.455	10.218	13.157	10.398	9.69	11.217	8.462	7.616	10.503	11.007	10.423	12.051		-0.138	0.55
Aif1l	chr2	31950139	31973442	+	protein_coding	allograft inflammatory factor 1-like [Source:MGI Symbol;Acc:MGI:1919598]	ENSMUSG00000001864	0	0.441	0.14	0	0.034	0.156	0.055	0.004	0.114	0.032	0.059	0.314	0.191		0.167	0.967
Cpa3	chr3	20215620	20242181	-	protein_coding	carboxypeptidase A3, mast cell [Source:MGI Symbol;Acc:MGI:88479]	ENSMUSG00000001865	0	0	0	0	0	0	0	0	0	0	0	0	0		0	1
Ltbp1	chr17	75005568	75391767	+	protein_coding	latent transforming growth factor beta binding protein 1 [Source:MGI Symbol;Acc:MGI:109151]	ENSMUSG00000001870	0	0.233	0.136	0	0.003	0.034	0.042	0.012	0.182	0.039	0.02	0.004	0.016		-0.329	0.921
Ugp2	chr11	21321138	21371201	-	protein_coding	UDP-glucose pyrophosphorylase 2 [Source:MGI Symbol;Acc:MGI:2183447]	ENSMUSG00000001891	18.347	19.711	19.471	17.431	18.712	19.979	17.576	19.995	18.529	21.29	18.283	21.141	17.765		0.062	0.684
Kcnh6	chr11	106008124	106034549	+	protein_coding	potassium voltage-gated channel, subfamily H (eag-related), member 6 [Source:MGI Symbol;Acc:MGI:2684139]	ENSMUSG00000001901	0.017	0.046	0.017	0.084	0.021	0	0.051	0.02	0.019	0	0.016	0	0.005		-2.018	0.307
Trmt1	chr8	84688866	84699808	+	protein_coding	tRNA methyltransferase 1 [Source:MGI Symbol;Acc:MGI:1289155]	ENSMUSG00000001909	5.897	6.291	5.463	6.052	5.332	6.688	6.953	9.827	7.548	6.663	6.86	7.929	7.161		0.346	0.107
Nacc1	chr8	84670483	84687862	-	protein_coding	nucleus accumbens associated 1, BEN and BTB (POZ) domain containing [Source:MGI Symbol;Acc:MGI:1914080]	ENSMUSG00000001910	1.272	1.527	1.413	1.235	1.656	1.29	1.784	1.165	1.053	1.006	1.622	1.107	1.393		-0.323	0.229
Nfix	chr8	84704712	84800344	-	protein_coding	nuclear factor I/X [Source:MGI Symbol;Acc:MGI:97311]	ENSMUSG00000001911	2.521	2.058	2.28	1.916	2.225	1.862	1.943	1.981	2.429	2.18	1.816	1.716	2.431		-0.046	0.872
Slc1a5	chr7	16781340	16798274	+	protein_coding	solute carrier family 1 (neutral amino acid transporter), member 5 [Source:MGI Symbol;Acc:MGI:105305]	ENSMUSG00000001918	2.914	3.089	5.276	3.69	3.827	3.452	3.891	2.585	3.166	3.481	2.349	3.86	4.041		-0.266	0.432
Uba1	chrX	20658326	20683179	+	protein_coding	ubiquitin-like modifier activating enzyme 1 [Source:MGI Symbol;Acc:MGI:98890]	ENSMUSG00000001924	28.96	28.683	38.102	30.375	30.053	31.811	29.797	28.831	30.549	30.303	27.939	28.209	27.535		-0.107	0.471
Vwf	chr6	125546774	125686679	+	protein_coding	Von Willebrand factor [Source:MGI Symbol;Acc:MGI:98941]	ENSMUSG00000001930	0.12	0.501	0.305	0.059	0.086	0.097	0.207	0.104	0.353	0.131	0.082	0.102	0.225		-0.293	0.788
Siae	chr9	37555698	37649655	+	protein_coding	sialic acid acetylesterase [Source:MGI Symbol;Acc:MGI:104803]	ENSMUSG00000001942	8.988	10.262	15.035	12.283	12.522	12.784	11.321	12.192	11.912	10.467	11.164	11.952	11.243		-0.036	0.896
Vsig2	chr9	37539255	37544205	+	protein_coding	V-set and immunoglobulin domain containing 2 [Source:MGI Symbol;Acc:MGI:1928009]	ENSMUSG00000001943	0.097	0.067	0.033	0	0	0	0	0.058	0.085	0	0.06	0	0.08		0	1
Esam	chr9	37528078	37538319	+	protein_coding	endothelial cell-specific adhesion molecule [Source:MGI Symbol;Acc:MGI:1916774]	ENSMUSG00000001946	0.947	2.518	0.857	0.407	0.334	0.162	0.351	0.09	0.928	0.233	0.34	0.909	1.778		-0.331	0.858
Spa17	chr9	37603290	37613722	-	protein_coding	sperm autoantigenic protein 17 [Source:MGI Symbol;Acc:MGI:1333778]	ENSMUSG00000001948	0.273	0.298	0.362	0.338	0.333	0.3	0.151	0.282	0.255	0.456	0.385	0.302	0.067		0.026	0.984
Fam50a	chrX	74313033	74320149	+	protein_coding	family with sequence similarity 50, member A [Source:MGI Symbol;Acc:MGI:1351626]	ENSMUSG00000001962	22.429	22.479	22.442	21.405	24.502	21.082	17.319	26.066	26.019	25.014	21.084	22.217	26.617		0.194	0.295
Emd	chrX	74254687	74261548	+	protein_coding	emerin [Source:MGI Symbol;Acc:MGI:108117]	ENSMUSG00000001964	2.686	1.989	2.195	1.805	2.797	2.221	2.116	2.282	3.752	1.704	1.932	1.964	1.894		-0.024	0.965
Taco1	chr11	106066061	106073612	+	protein_coding	translational activator of mitochondrially encoded cytochrome c oxidase I [Source:MGI Symbol;Acc:MGI:1917457]	ENSMUSG00000001983	1.758	2.064	1.471	1.229	2.034	1.578	1.823	1.922	2.615	1.147	2.22	2.103	1.878		0.215	0.591
Grik3	chr4	125490700	125714173	+	protein_coding	glutamate receptor, ionotropic, kainate 3 [Source:MGI Symbol;Acc:MGI:95816]	ENSMUSG00000001985	0	0	0.011	0.047	0.006	0.008	0.01	0.058	0.001	0.03	0.028	0	0.03		0.13	0.977
Gria3	chrX	41401128	41678601	+	protein_coding	glutamate receptor, ionotropic, AMPA3 (alpha 3) [Source:MGI Symbol;Acc:MGI:95810]	ENSMUSG00000001986	0.08	0.138	0.073	0.135	0.062	0.167	0.062	0.139	0.218	0.332	0.262	0.192	0.173		1.22	0.039
Npas1	chr7	16455721	16476780	-	protein_coding	neuronal PAS domain protein 1 [Source:MGI Symbol;Acc:MGI:109205]	ENSMUSG00000001988	0.209	0.173	0.143	0.125	0.255	0.177	0.156	0.054	0.206	0.239	0.114	0.026	0.172		-1.07	0.286
Sipa1l2	chr8	125418063	125569808	-	protein_coding	signal-induced proliferation-associated 1 like 2 [Source:MGI Symbol;Acc:MGI:2676970]	ENSMUSG00000001995	26.445	37.94	36.344	39.092	36.471	29.673	41.559	29.14	27.834	33.151	34.505	33.068	34.609		-0.139	0.526
Ap4e1	chr2	127008724	127067909	+	protein_coding	adaptor-related protein complex AP-4, epsilon 1 [Source:MGI Symbol;Acc:MGI:1336993]	ENSMUSG00000001998	2.206	2.209	3.118	2.655	4.026	3.236	3.007	1.956	2.192	2.025	2.537	2.567	2.652		-0.345	0.202
Blvra	chr2	127070667	127097084	+	protein_coding	biliverdin reductase A [Source:MGI Symbol;Acc:MGI:88170]	ENSMUSG00000001999	30.482	22.985	25.387	23.382	27.178	28.943	25.187	25.635	26.579	28.548	26.113	26.949	30.24		0.058	0.752
Pdzd4	chrX	73793359	73824969	-	protein_coding	PDZ domain containing 4 [Source:MGI Symbol;Acc:MGI:2443483]	ENSMUSG00000002006	0.129	0.144	0.059	0.072	0.054	0.094	0.143	0.085	0.075	0.05	0.096	0.076	0.071		-0.319	0.662
Srpk3	chrX	73774405	73778925	+	protein_coding	serine/arginine-rich protein specific kinase 3 [Source:MGI Symbol;Acc:MGI:1891338]	ENSMUSG00000002007	10.663	14.213	13.085	13.9	14.795	10.465	17.642	22.985	17.409	13.306	11.697	17.033	20.777		0.323	0.344
Idh3g	chrX	73778963	73786897	-	protein_coding	isocitrate dehydrogenase 3 (NAD+), gamma [Source:MGI Symbol;Acc:MGI:1099463]	ENSMUSG00000002010	64.607	59.016	69.599	66.605	67.868	71.107	71.439	83.148	75.815	62.762	68.643	73.702	78.444		0.132	0.384
Pnck	chrX	73655994	73660117	-	protein_coding	pregnancy upregulated non-ubiquitously expressed CaM kinase [Source:MGI Symbol;Acc:MGI:1347357]	ENSMUSG00000002012	1.156	0.904	1.208	0.711	1.325	0.658	1.066	1.975	1.455	1.559	1.248	1.473	1.312		0.585	0.111
Ssr4	chrX	73787028	73790826	+	protein_coding	signal sequence receptor, delta [Source:MGI Symbol;Acc:MGI:1099464]	ENSMUSG00000002014	118.85	125.802	135.297	100.593	114.744	111.555	91.715	102.143	127.331	106.098	79.794	74.689	93.631		-0.243	0.349
Bcap31	chrX	73686178	73716175	-	protein_coding	B cell receptor associated protein 31 [Source:MGI Symbol;Acc:MGI:1350933]	ENSMUSG00000002015	149.25	144.566	168.33	148.174	157.44	153.663	143.483	152.809	162.223	158.092	138.946	138.536	146.957		-0.027	0.864
Fam98a	chr17	75537086	75551946	-	protein_coding	family with sequence similarity 98, member A [Source:MGI Symbol;Acc:MGI:1919972]	ENSMUSG00000002017	4.868	5.463	4.344	7.529	4.627	3.857	4.801	5.175	4.335	6.689	5.376	5.646	4.998		0.122	0.681
Ltbp2	chr12	84783212	84876532	-	protein_coding	latent transforming growth factor beta binding protein 2 [Source:MGI Symbol;Acc:MGI:99502]	ENSMUSG00000002020	0	0	0.04	0.012	0	0.034	0	0.045	0.008	0.015	0.021	0.069	0.009		2.919	0.181
Kmt2a	chr9	44803355	44881296	-	protein_coding	lysine (K)-specific methyltransferase 2A [Source:MGI Symbol;Acc:MGI:96995]	ENSMUSG00000002028	3.327	3.515	1.78	2.91	2.462	2.577	2.813	2.691	3.165	2.862	2.776	2.724	2.511		0.058	0.865
Ift46	chr9	44772910	44793447	+	protein_coding	intraflagellar transport 46 [Source:MGI Symbol;Acc:MGI:1923818]	ENSMUSG00000002031	3.238	3.638	2.847	2.98	2.917	3.386	2.915	3.823	3.721	3.258	3.157	3.946	4.138		0.265	0.141
Tmem25	chr9	44793775	44799307	-	protein_coding	transmembrane protein 25 [Source:MGI Symbol;Acc:MGI:1918937]	ENSMUSG00000002032	0.046	0.172	0.175	0.173	0.229	0.178	0.142	0.061	0.193	0.134	0.255	0.052	0.387		-0.385	0.752
Cd3g	chr9	44969572	44980431	-	protein_coding	CD3 antigen, gamma polypeptide [Source:MGI Symbol;Acc:MGI:88333]	ENSMUSG00000002033	0.241	0.609	0.786	0.205	0.035	0.25	0.03	0.356	1.214	0.441	0.509	0.071	0.184		0.938	0.639
Trappc6a	chr7	19508712	19516145	+	protein_coding	trafficking protein particle complex 6A [Source:MGI Symbol;Acc:MGI:1914341]	ENSMUSG00000002043	11.083	14.38	12.727	10.227	10.072	9.374	9.869	12.418	12.449	13.47	6.46	8.912	6.577		-0.152	0.727
Supt6	chr11	78206746	78245987	-	protein_coding	suppressor of Ty 6 [Source:MGI Symbol;Acc:MGI:107726]	ENSMUSG00000002052	4.304	3.904	3.354	4.776	3.233	2.601	4.853	3.63	2.142	3.357	3.211	4.168	3.2		-0.225	0.534
Spag5	chr11	78301529	78322457	+	protein_coding	sperm associated antigen 5 [Source:MGI Symbol;Acc:MGI:1927470]	ENSMUSG00000002055	0.303	0.127	0.548	0.309	0.27	0.173	0.391	0.296	0.185	0.155	0.167	0.003	0.185		-1.996	0.259
Foxn1	chr11	78357577	78386558	-	protein_coding	forkhead box N1 [Source:MGI Symbol;Acc:MGI:102949]	ENSMUSG00000002057	0	0	0	0	0	0.007	0	0	0.007	0	0	0	0		0	1
Unc119	chr11	78343482	78349164	+	protein_coding	unc-119 lipid binding chaperone [Source:MGI Symbol;Acc:MGI:1328357]	ENSMUSG00000002058	0.523	0.54	0.436	0.158	0.622	0.359	0.137	0.396	0.447	0.696	0.189	0.27	0.662		0.291	0.781
Rab34	chr11	78188430	78192188	+	protein_coding	RAB34, member RAS oncogene family [Source:MGI Symbol;Acc:MGI:104606]	ENSMUSG00000002059	11.61	9.898	11.253	12.062	10.773	12.179	10.111	9.475	9.285	8.026	9.614	9.463	9.872		-0.243	0.113
Sdf2	chr11	78245746	78255496	+	protein_coding	stromal cell derived factor 2 [Source:MGI Symbol;Acc:MGI:108019]	ENSMUSG00000002064	30.68	26.953	27.534	27.079	31.344	32.02	24.259	29.027	36.497	26.123	27.617	22.866	30.314		0.007	0.982
Ccne1	chr7	38097984	38107534	-	protein_coding	cyclin E1 [Source:MGI Symbol;Acc:MGI:88316]	ENSMUSG00000002068	0.617	0.182	0.591	0.392	0.499	0.197	0.198	0.522	0.377	0.601	0.247	0.138	0.141		-0.225	0.848
Hsf2bp	chr17	31944769	32034508	-	protein_coding	heat shock transcription factor 2 binding protein [Source:MGI Symbol;Acc:MGI:1921627]	ENSMUSG00000002076	0.682	1.358	0.348	0.465	0.466	0.437	0.808	1.199	0.96	0.856	0.521	0.717	0.366		0.385	0.59
Bbc3	chr7	16309616	16318205	+	protein_coding	BCL2 binding component 3 [Source:MGI Symbol;Acc:MGI:2181667]	ENSMUSG00000002083	1.78	1.674	3.194	2.811	3.288	2.867	1.539	1.002	1.584	1.823	1.359	1.753	1.104		-0.712	0.138
Mybpc3	chr2	91118144	91136516	+	protein_coding	myosin binding protein C, cardiac [Source:MGI Symbol;Acc:MGI:102844]	ENSMUSG00000002100	0.046	0	0.023	0.057	0.013	0.139	0.047	0.221	0.067	0.072	0.01	0.014	0.011		0.426	0.857
Psmc3	chr2	91054009	91066369	+	protein_coding	proteasome (prosome, macropain) 26S subunit, ATPase 3 [Source:MGI Symbol;Acc:MGI:1098754]	ENSMUSG00000002102	56.8	42.657	51.247	51.15	54.021	55.787	51.062	53.274	49.45	50.284	48.048	55.591	59.278		0.024	0.906
Acp2	chr2	91202909	91214098	+	protein_coding	acid phosphatase 2, lysosomal [Source:MGI Symbol;Acc:MGI:87882]	ENSMUSG00000002103	62.595	55.043	73.261	80.475	74.932	76.857	71.12	66.393	58.792	63.444	82.694	78.157	68.45		-0.02	0.946
Rapsn	chr2	91035620	91045729	+	protein_coding	receptor-associated protein of the synapse [Source:MGI Symbol;Acc:MGI:99422]	ENSMUSG00000002104	8.558	6.013	6.742	6.831	8.307	8.404	6.44	8.322	8.311	11.047	9.913	9.993	10.135		0.398	0.064
Slc39a13	chr2	91061791	91070417	-	protein_coding	solute carrier family 39 (metal ion transporter), member 13 [Source:MGI Symbol;Acc:MGI:1915677]	ENSMUSG00000002105	11.58	11.154	12.194	12.419	14.633	13.532	14.684	12.034	12.809	11.922	13.03	10.708	13.629		-0.08	0.686
Celf2	chr2	6539694	7396000	-	protein_coding	CUGBP, Elav-like family member 2 [Source:MGI Symbol;Acc:MGI:1338822]	ENSMUSG00000002107	19.314	17.219	16.53	18.722	18.728	19.553	16.535	16.9	19.829	18.82	19.975	19.261	19.815		0.082	0.556
Nr1h3	chr2	91184061	91195151	-	protein_coding	nuclear receptor subfamily 1, group H, member 3 [Source:MGI Symbol;Acc:MGI:1352462]	ENSMUSG00000002108	0.389	0.459	0.735	0.475	0.804	0.583	0.497	0.438	0.537	0.264	0.485	0.112	0.561		-0.787	0.305
Ddb2	chr2	91211603	91236982	-	protein_coding	damage specific DNA binding protein 2 [Source:MGI Symbol;Acc:MGI:1355314]	ENSMUSG00000002109	1.83	2.701	1.771	2.452	2.665	1.488	3.149	4.241	2.157	1.983	2.484	2.053	3.277		0.214	0.691
Spi1	chr2	91096096	91115756	+	protein_coding	spleen focus forming virus (SFFV) proviral integration oncogene [Source:MGI Symbol;Acc:MGI:98282]	ENSMUSG00000002111	109.451	86.832	102.43	117.833	109.772	97.524	87.589	81.198	72.97	92.159	86.458	100.591	85.012		-0.228	0.204
Sf3a1	chr11	4160350	4182541	+	protein_coding	splicing factor 3a, subunit 1 [Source:MGI Symbol;Acc:MGI:1914715]	ENSMUSG00000002129	7.513	9.03	8.674	9.796	8.845	8.092	8.961	8.494	7.544	9.058	8.586	8.367	9.224		-0.029	0.88
Stat6	chr10	127642986	127660957	+	protein_coding	signal transducer and activator of transcription 6 [Source:MGI Symbol;Acc:MGI:103034]	ENSMUSG00000002147	57.247	63.16	74.388	78.37	68.703	72.477	73.678	69.282	63.024	75.825	66.835	82.454	75.038		0.048	0.819
Clgn	chr8	83389867	83428552	+	protein_coding	calmegin [Source:MGI Symbol;Acc:MGI:107472]	ENSMUSG00000002190	3.766	3.211	2.99	4.061	3.53	3.46	3.733	5.929	4.545	4.021	5.103	3.545	4.722		0.39	0.122
Napsa	chr7	44572380	44586862	+	protein_coding	napsin A aspartic peptidase [Source:MGI Symbol;Acc:MGI:109365]	ENSMUSG00000002204	0.718	1.88	0.894	0.352	0.434	1.101	0.396	0.741	1.145	4.112	1.255	1.033	0.652		0.769	0.392
Vrk3	chr7	44748413	44777515	+	protein_coding	vaccinia related kinase 3 [Source:MGI Symbol;Acc:MGI:2182465]	ENSMUSG00000002205	14.075	13.97	16.029	16.761	16.893	14.619	13.278	18.265	19.019	17.069	15.131	14.429	17.901		0.172	0.353
Smg9	chr7	24399619	24422778	+	protein_coding	smg-9 homolog, nonsense mediated mRNA decay factor (C. elegans) [Source:MGI Symbol;Acc:MGI:1919247]	ENSMUSG00000002210	13.666	15.325	16.454	15.712	17.616	16.38	16.531	19.151	17.356	16.488	17.033	15.999	15.491		0.085	0.604
Paxip1	chr5	27740080	27791550	-	protein_coding	PAX interacting (with transcription-activation domain) protein 1 [Source:MGI Symbol;Acc:MGI:1890430]	ENSMUSG00000002221	3.429	3.886	4.456	4.046	3.987	3.976	4.49	4.425	4.196	3.692	4.905	5.692	4.501		0.166	0.437
Rmnd5a	chr6	71388634	71440637	-	protein_coding	required for meiotic nuclear division 5 homolog A [Source:MGI Symbol;Acc:MGI:1915727]	ENSMUSG00000002222	3.63	5.813	4.698	4.115	5.121	4.319	5.607	3.494	4.041	3.753	4.028	4.782	4.385		-0.226	0.338
Mov10	chr3	104794836	104818563	-	protein_coding	Moloney leukemia virus 10 [Source:MGI Symbol;Acc:MGI:97054]	ENSMUSG00000002227	2.93	2.533	3.987	3.262	3.552	3.297	3.028	3.231	4.511	3.341	3.63	2.019	3.599		-0.021	0.969
Ppm1j	chr3	104781056	104786018	+	protein_coding	protein phosphatase 1J [Source:MGI Symbol;Acc:MGI:1919137]	ENSMUSG00000002228	0.64	0.633	1.081	0.669	0.766	0.688	0.481	0.225	0.509	0.155	0.18	0.161	0.382		-1.534	0.016
Rhoc	chr3	104788375	104794459	+	protein_coding	ras homolog family member C [Source:MGI Symbol;Acc:MGI:106028]	ENSMUSG00000002233	8.059	9.332	8.269	12.024	8.805	7.195	6.017	4.698	5.293	6.02	4.121	4.593	6.366		-0.673	0.027
Prr27	chr5	87825686	87846387	+	protein_coding	proline rich 27 [Source:MGI Symbol;Acc:MGI:1921029]	ENSMUSG00000002240	0	0	0	0	0	0	0	0	0	0.012	0	0	0		0	1
Tead3	chr17	28331671	28350805	-	protein_coding	TEA domain family member 3 [Source:MGI Symbol;Acc:MGI:109241]	ENSMUSG00000002249	0.095	0.207	0.222	0.113	0.172	0.239	0.214	0.136	0.196	0.156	0.183	0.134	0.281		-0.153	0.828
Ppard	chr17	28232754	28301469	+	protein_coding	peroxisome proliferator activator receptor delta [Source:MGI Symbol;Acc:MGI:101884]	ENSMUSG00000002250	0.791	0.984	0.813	1.024	0.946	0.887	0.993	0.924	1.189	0.945	0.919	0.723	0.992		0.001	0.999
Def6	chr17	28207778	28228608	+	protein_coding	differentially expressed in FDCP 6 [Source:MGI Symbol;Acc:MGI:1346328]	ENSMUSG00000002257	4.805	6.143	8.881	6.592	5.928	5.036	6.742	6.141	4.199	5.106	4.442	4.92	6.335		-0.307	0.304
Peg3	chr7	6703892	6730421	-	protein_coding	paternally expressed 3 [Source:MGI Symbol;Acc:MGI:104748]	ENSMUSG00000002265	0.125	0.107	0.191	0.039	0.07	0.093	0.078	0.169	0.203	0.181	0.198	0.095	0.184		0.713	0.255
Zim1	chr7	6671269	6696450	-	protein_coding	zinc finger, imprinted 1 [Source:MGI Symbol;Acc:MGI:1341879]	ENSMUSG00000002266	0	0	0	0	0	0	0.003	0	0.001	0	0	0.084	0.002		0	1
Metrn	chr17	25794571	25797136	-	protein_coding	meteorin, glial cell differentiation regulator [Source:MGI Symbol;Acc:MGI:1917333]	ENSMUSG00000002274	0.556	0.434	0.622	0.274	0.497	0.712	0.431	0.403	0.572	0.384	0.255	0.444	0.469		-0.244	0.665
Lmf1	chr17	25579174	25662826	+	protein_coding	lipase maturation factor 1 [Source:MGI Symbol;Acc:MGI:1923733]	ENSMUSG00000002279	26.311	27.752	31.487	31.585	27.709	26.463	28.177	27.425	26.624	28.598	27.037	27.346	23.809		-0.087	0.547
Narfl	chr17	25773776	25783332	+	protein_coding	nuclear prelamin A recognition factor-like [Source:MGI Symbol;Acc:MGI:1914813]	ENSMUSG00000002280	13.208	11.554	13.658	11.322	14.03	11.62	13.232	15.422	15.116	13.194	12.977	16.47	12.831		0.177	0.301
Angptl4	chr17	33773750	33781575	-	protein_coding	angiopoietin-like 4 [Source:MGI Symbol;Acc:MGI:1888999]	ENSMUSG00000002289	0.23	0.127	0.121	0.231	0.157	0.122	0.107	0.165	0.16	0.153	0.198	0.071	0.225		0.017	0.987
Dbf4	chr5	8396973	8422716	-	protein_coding	DBF4 zinc finger [Source:MGI Symbol;Acc:MGI:1351328]	ENSMUSG00000002297	3.231	2.499	2.764	2.958	2.24	2.15	2.826	3.632	3.523	3.177	3.706	2.83	3.09		0.303	0.183
Daxx	chr17	33909445	33915589	+	protein_coding	Fas death domain-associated protein [Source:MGI Symbol;Acc:MGI:1197015]	ENSMUSG00000002307	7.28	7.705	9.164	7.949	9.214	5.65	7.512	7.089	9.588	8.308	7.408	7.522	7.191		-0.001	0.998
Cd320	chr17	33843091	33849774	+	protein_coding	CD320 antigen [Source:MGI Symbol;Acc:MGI:1860083]	ENSMUSG00000002308	6.269	5.759	6.336	4.732	6.046	4.749	5.556	4.385	6.389	4.489	4.194	4.194	5.474		-0.26	0.278
Ipo4	chr14	55625400	55635684	-	protein_coding	importin 4 [Source:MGI Symbol;Acc:MGI:1923001]	ENSMUSG00000002319	9.325	10.317	12.29	10.723	10.366	9.344	11.166	11.47	11.352	11.583	10.629	10.478	11.243		0.073	0.663
Tm9sf1	chr14	55635965	55643806	-	protein_coding	transmembrane 9 superfamily member 1 [Source:MGI Symbol;Acc:MGI:1921390]	ENSMUSG00000002320	30.603	29.287	36.776	32.168	32.835	32.051	36.138	30.478	34.005	33.402	32.168	33.806	37.061		0.017	0.933
Rec8	chr14	55618037	55625395	+	protein_coding	REC8 meiotic recombination protein [Source:MGI Symbol;Acc:MGI:1929645]	ENSMUSG00000002324	0.104	0.036	0.169	0.024	0.049	0.085	0.048	0.062	0.117	0.099	0.052	0.096	0		-0.271	0.886
Irf9	chr14	55603571	55610030	+	protein_coding	interferon regulatory factor 9 [Source:MGI Symbol;Acc:MGI:107587]	ENSMUSG00000002325	26.742	23.256	33.777	24.17	27.588	30.316	21.362	24.913	34.083	34.943	26.942	30.957	27.193		0.158	0.524
Gmpr2	chr14	55672235	55678750	+	protein_coding	guanosine monophosphate reductase 2 [Source:MGI Symbol;Acc:MGI:1917903]	ENSMUSG00000002326	37.166	35.99	36.273	37.387	40.379	42.697	37.372	42.909	36.319	38.994	36.499	36.187	41.265		0.022	0.907
Mdp1	chr14	55657879	55660508	-	protein_coding	magnesium-dependent phosphatase 1 [Source:MGI Symbol;Acc:MGI:1915131]	ENSMUSG00000002329	21.714	18.148	18.944	20.734	19.954	22.223	21.24	21.986	25.328	20.646	21.028	19.991	24.437		0.116	0.477
Dhrs1	chr14	55739022	55745690	-	protein_coding	dehydrogenase/reductase (SDR family) member 1 [Source:MGI Symbol;Acc:MGI:1196314]	ENSMUSG00000002332	18.094	15.253	16.443	16.772	17.167	15.55	16.938	20.143	16.462	16.364	14.01	16.19	16.005		-0.003	0.991
Ncan	chr8	70093085	70120873	-	protein_coding	neurocan [Source:MGI Symbol;Acc:MGI:104694]	ENSMUSG00000002341	0.148	0.155	0.162	0.022	0.213	0.281	0.2	0.161	0.148	0.248	0.247	0.263	0.235		0.424	0.601
Tmem161a	chr8	70172405	70183681	+	protein_coding	transmembrane protein 161A [Source:MGI Symbol;Acc:MGI:2384577]	ENSMUSG00000002342	5.419	8.925	9.995	7.183	9.069	7.738	9.296	11.666	9.472	7.887	8.401	9.547	9.32		0.194	0.498
Armc6	chr8	70220172	70234466	-	protein_coding	armadillo repeat containing 6 [Source:MGI Symbol;Acc:MGI:1924063]	ENSMUSG00000002343	2.3	1.812	2.085	2.369	2.077	2.103	1.785	1.889	2.304	2.074	2.21	1.61	2.53		-0.013	0.975
Borcs8	chr8	70139499	70167488	+	protein_coding	BLOC-1 related complex subunit 8 [Source:MGI Symbol;Acc:MGI:1919618]	ENSMUSG00000002345	2.148	2.26	2.336	1.667	2.238	1.865	1.911	2.417	2.689	2.047	2.143	2.282	2.184		0.168	0.474
Slc25a42	chr8	70184340	70212305	-	protein_coding	solute carrier family 25, member 42 [Source:MGI Symbol;Acc:MGI:1920345]	ENSMUSG00000002346	0.66	0.593	1.055	1.268	1.593	0.995	1.197	1.239	1.197	0.857	0.855	1.095	1.444		0.099	0.851
Snx9	chr17	5841328	5931033	+	protein_coding	sorting nexin 9 [Source:MGI Symbol;Acc:MGI:1913866]	ENSMUSG00000002365	19.011	16.855	18.214	20.174	18.811	18.496	17.76	18.621	16.388	18.713	19.865	17.949	17.448		-0.023	0.896
Ranbp3	chr17	56673225	56711769	+	protein_coding	RAN binding protein 3 [Source:MGI Symbol;Acc:MGI:1919060]	ENSMUSG00000002372	25.115	22.478	25.288	25.911	28.125	24.481	24.107	27.81	26.117	24.634	24.016	22.093	21.712		-0.039	0.84
Ndufa11	chr17	56717762	56724248	+	protein_coding	NADH dehydrogenase (ubiquinone) 1 alpha subcomplex 11 [Source:MGI Symbol;Acc:MGI:1917125]	ENSMUSG00000002379	7.41	7.489	6.791	5.729	7.194	7.503	5.482	5.588	7.203	7.432	5.405	5.084	6.496		-0.14	0.594
Bmp8b	chr4	123105165	123126091	+	protein_coding	bone morphogenetic protein 8b [Source:MGI Symbol;Acc:MGI:107335]	ENSMUSG00000002384	0	0	0	0.053	0	0	0.04	0	0.015	0	0	0	0		0	1
Nr2f6	chr8	71374127	71381960	-	protein_coding	nuclear receptor subfamily 2, group F, member 6 [Source:MGI Symbol;Acc:MGI:1352453]	ENSMUSG00000002393	6.029	5.721	6.946	6.19	7.964	6.28	5.743	5.665	4.421	5.724	4.681	5.975	5.558		-0.251	0.229
Use1	chr8	71366848	71369732	+	protein_coding	unconventional SNARE in the ER 1 homolog (S. cerevisiae) [Source:MGI Symbol;Acc:MGI:1914273]	ENSMUSG00000002395	14.496	18.823	16.201	14.775	15.657	18.871	14.133	16.424	17.667	20.168	14.242	13.855	16.206		0.029	0.925
Ocel1	chr8	71371298	71379361	+	protein_coding	occludin/ELL domain containing 1 [Source:MGI Symbol;Acc:MGI:1924340]	ENSMUSG00000002396	1.688	2.164	1.794	1.975	2.486	2.458	2.079	2.276	2.184	2.031	1.912	1.705	2.066		-0.026	0.934
Dyrk1b	chr7	28179469	28187294	+	protein_coding	dual-specificity tyrosine-(Y)-phosphorylation regulated kinase 1b [Source:MGI Symbol;Acc:MGI:1330302]	ENSMUSG00000002409	1.544	1.117	2.01	2.028	1.91	1.576	1.52	1.586	1.593	1.5	1.856	1.541	1.765		-0.034	0.931
Braf	chr6	39603237	39725463	-	protein_coding	Braf transforming gene [Source:MGI Symbol;Acc:MGI:88190]	ENSMUSG00000002413	3.22	4.74	3.874	4.341	4.413	5.629	5.638	5.216	3.952	3.865	6.494	4.681	5.135		0.101	0.775
Ndufb2	chr6	39592574	39603382	+	protein_coding	NADH dehydrogenase (ubiquinone) 1 beta subcomplex, 2 [Source:MGI Symbol;Acc:MGI:1915448]	ENSMUSG00000002416	2.349	2.533	1.865	2.056	1.624	2.398	1.98	2.299	1.912	2.012	2.061	1.478	2.335		-0.06	0.866
Hltf	chr3	20057811	20118490	+	protein_coding	helicase-like transcription factor [Source:MGI Symbol;Acc:MGI:1196437]	ENSMUSG00000002428	10.546	14.79	16.001	16.688	16.193	15.39	15.81	15.519	14.654	16.61	16.855	16.004	14.858		0.072	0.748
Prpf6	chr2	181601316	181655660	+	protein_coding	pre-mRNA splicing factor 6 [Source:MGI Symbol;Acc:MGI:1922946]	ENSMUSG00000002455	18.455	13.841	18.664	18.343	17.457	17.824	18.328	14.716	16.218	16.846	19.186	21.245	18.136		0	0.999
Rgs19	chr2	181688422	181693977	-	protein_coding	regulator of G-protein signaling 19 [Source:MGI Symbol;Acc:MGI:1915153]	ENSMUSG00000002458	48.728	44.954	48.336	50.258	54.378	55.694	50.286	58.239	50.968	50.956	50.439	58.684	55.271		0.108	0.433
Rgs20	chr1	4909576	5070285	-	protein_coding	regulator of G-protein signaling 20 [Source:MGI Symbol;Acc:MGI:1929866]	ENSMUSG00000002459	0.136	0.217	0.108	0.031	0.177	0.194	0.084	0.031	0.084	0.113	0.078	0.05	0.218		-0.774	0.446
Abhd3	chr18	10644411	10706771	-	protein_coding	abhydrolase domain containing 3 [Source:MGI Symbol;Acc:MGI:2147183]	ENSMUSG00000002475	4.134	5.581	7.68	5.465	6.208	6.46	4.953	7.593	7.152	6.709	6.447	6.749	6.778		0.282	0.248
Snrpd1	chr18	10617796	10628230	+	protein_coding	small nuclear ribonucleoprotein D1 [Source:MGI Symbol;Acc:MGI:98344]	ENSMUSG00000002477	8.51	6.108	6.819	6.811	7.616	7.932	5.779	6.782	7.488	6.785	6.21	6.247	5.626		-0.069	0.812
Tchp	chr5	114707760	114722327	+	protein_coding	trichoplein, keratin filament binding [Source:MGI Symbol;Acc:MGI:1925082]	ENSMUSG00000002486	5.576	4.952	3.978	5.163	3.923	4.285	5.222	5.71	5.566	4.19	5.083	5.508	5.445		0.178	0.427
Tiam1	chr16	89787111	89974699	-	protein_coding	T cell lymphoma invasion and metastasis 1 [Source:MGI Symbol;Acc:MGI:103306]	ENSMUSG00000002489	0.512	0.358	0.479	0.401	0.3	0.46	0.302	0.326	0.422	0.553	0.636	0.529	0.386		0.226	0.607
Tsc2	chr17	24595937	24632629	-	protein_coding	tuberous sclerosis 2 [Source:MGI Symbol;Acc:MGI:102548]	ENSMUSG00000002496	6.995	10.112	9.584	8.161	9.01	8.105	10.517	9.648	7.045	6.853	8.581	8.506	8.165		-0.134	0.568
Rpl3l	chr17	24727820	24736143	+	protein_coding	ribosomal protein L3-like [Source:MGI Symbol;Acc:MGI:1913461]	ENSMUSG00000002500	0	0.081	0	0.065	0	0	0	0.004	0.014	0.031	0.009	0.004	0		0	1
Slc9a3r2	chr17	24639282	24650305	-	protein_coding	solute carrier family 9 (sodium/hydrogen exchanger), member 3 regulator 2 [Source:MGI Symbol;Acc:MGI:1890662]	ENSMUSG00000002504	2.466	3.737	3.13	2.109	1.105	1.81	1.527	1.163	1.632	1.451	1.379	1.35	2.897		-0.461	0.411
Puf60	chr15	76070184	76080946	-	protein_coding	poly-U binding splicing factor 60 [Source:MGI Symbol;Acc:MGI:1915209]	ENSMUSG00000002524	62.033	56.352	62.534	63.982	68.218	64.834	58.63	70.235	66.672	66.842	57.009	58.508	63.738		0.034	0.843
Golga2	chr2	32288253	32307921	+	protein_coding	golgi autoantigen, golgin subfamily a, 2 [Source:MGI Symbol;Acc:MGI:2139395]	ENSMUSG00000002546	6.855	7.373	8.169	7.094	6.955	7.588	8.805	9.95	7.567	6.893	8.033	9.297	10.534		0.189	0.393
Uck1	chr2	32255002	32260159	-	protein_coding	uridine-cytidine kinase 1 [Source:MGI Symbol;Acc:MGI:98904]	ENSMUSG00000002550	5.893	5.358	6.06	6.039	6.821	5.604	6.649	6.44	6.611	6.398	6.548	7.614	7.217		0.152	0.376
Scin	chr12	40059769	40134228	-	protein_coding	scinderin [Source:MGI Symbol;Acc:MGI:1306794]	ENSMUSG00000002565	0	0	0.029	0	0	0.015	0.002	0.028	0.037	0.033	0.009	0.018	0.104		2.236	0.159
Ikzf4	chr10	128630843	128645991	-	protein_coding	IKAROS family zinc finger 4 [Source:MGI Symbol;Acc:MGI:1343139]	ENSMUSG00000002578	0.01	0.004	0.015	0	0.031	0	0.048	0	0.004	0.003	0.024	0.001	0		-2.576	0.238
Mien1	chr11	98437708	98438991	-	protein_coding	migration and invasion enhancer 1 [Source:MGI Symbol;Acc:MGI:1913678]	ENSMUSG00000002580	26.064	22.684	20.703	21.705	20.81	21.101	16.053	16.902	22.527	22.16	17.801	17.589	19.539		-0.111	0.68
Pon1	chr6	5168090	5193946	-	protein_coding	paraoxonase 1 [Source:MGI Symbol;Acc:MGI:103295]	ENSMUSG00000002588	0.05	0.172	0.013	0	0.012	0	0.008	0.019	0.081	0	0.047	0	0		0	1
Axl	chr7	25757273	25788705	-	protein_coding	AXL receptor tyrosine kinase [Source:MGI Symbol;Acc:MGI:1347244]	ENSMUSG00000002602	59.097	83.242	188.575	57.308	70.599	51.274	75.625	30.934	49.556	54.063	30.82	22.135	20.056		-1.263	0.036
Tgfb1	chr7	25687002	25705077	+	protein_coding	transforming growth factor, beta 1 [Source:MGI Symbol;Acc:MGI:98725]	ENSMUSG00000002603	36.864	43.548	59.022	45.917	51.381	45.905	45.618	38.229	33.763	37.509	42.123	36.646	35.87		-0.326	0.084
Ccdc97	chr7	25711106	25719088	-	protein_coding	coiled-coil domain containing 97 [Source:MGI Symbol;Acc:MGI:1196455]	ENSMUSG00000002608	19.891	21.037	21.384	20.32	21.436	19.639	22.259	19.287	18.571	19.547	20.883	20.256	21.975		-0.063	0.633
Zfp40	chr17	23173869	23193252	-	protein_coding	zinc finger protein 40 [Source:MGI Symbol;Acc:MGI:99185]	ENSMUSG00000002617	3.032	3.182	2.931	3.983	3.615	4.051	4.159	4.051	4.093	4.041	4.447	5.478	3.235		0.261	0.325
Akap8l	chr17	32321425	32350581	-	protein_coding	A kinase (PRKA) anchor protein 8-like [Source:MGI Symbol;Acc:MGI:1860606]	ENSMUSG00000002625	26.502	30.502	20.856	25.508	28.156	22.017	33.811	36.679	31.102	24.73	26.415	25.14	30.753		0.127	0.663
Shh	chr5	28456815	28467256	-	protein_coding	sonic hedgehog [Source:MGI Symbol;Acc:MGI:98297]	ENSMUSG00000002633	0	0.055	0.017	0	0	0	0	0	0	0	0	0.025	0.005		0	1
Pdcd2l	chr7	34184499	34196661	-	protein_coding	programmed cell death 2-like [Source:MGI Symbol;Acc:MGI:1915329]	ENSMUSG00000002635	21.768	15.51	15.122	17.548	16.555	17.173	14.589	15.402	15.144	17.284	16.186	17.525	16.043		-0.025	0.924
Gtf2f1	chr17	57003405	57011288	-	protein_coding	general transcription factor IIF, polypeptide 1 [Source:MGI Symbol;Acc:MGI:1923848]	ENSMUSG00000002658	16.097	15.219	16.541	17.287	18.543	17.725	15.299	20.172	19.181	18.611	17.097	13.887	19.762		0.111	0.607
Clpp	chr17	56990264	56996371	+	protein_coding	caseinolytic mitochondrial matrix peptidase proteolytic subunit [Source:MGI Symbol;Acc:MGI:1858213]	ENSMUSG00000002660	21.498	21.306	20.536	19.998	20.993	19.31	15.821	22.12	23.049	20.648	16.257	19.092	19.792		0.043	0.869
Alkbh7	chr17	56997339	56999322	+	protein_coding	alkB homolog 7 [Source:MGI Symbol;Acc:MGI:1913650]	ENSMUSG00000002661	8.312	6.678	6.155	7.042	6.728	8.923	5.668	5.749	7.166	7.001	7.066	5.312	6.353		-0.111	0.715
Pspn	chr17	56999457	57000018	-	protein_coding	persephin [Source:MGI Symbol;Acc:MGI:1201684]	ENSMUSG00000002664	0.04	0	0.082	0.166	0.225	0.245	0.052	0.059	0	0.176	0.059	0	0		0	1
Dennd1c	chr17	57066056	57078510	-	protein_coding	DENN/MADD domain containing 1C [Source:MGI Symbol;Acc:MGI:1918035]	ENSMUSG00000002668	12.43	16.898	15.681	17.019	16.768	14.232	20.074	26.462	16.419	19.183	17.451	18.217	19.996		0.272	0.286
Med6	chr12	81573557	81595006	-	protein_coding	mediator complex subunit 6 [Source:MGI Symbol;Acc:MGI:1917042]	ENSMUSG00000002679	13.776	10.096	10.605	12.224	12.106	12.341	10.559	14.057	12.926	12.177	11.705	13.843	11.833		0.173	0.355
Prkd1	chr12	50341231	50649098	-	protein_coding	protein kinase D1 [Source:MGI Symbol;Acc:MGI:99879]	ENSMUSG00000002688	0.068	0	0.053	0.057	0	0	0.145	0	0.03	0.032	0.104	0	0.094		-1.981	0.546
Lcp2	chr11	34046920	34092295	+	protein_coding	lymphocyte cytosolic protein 2 [Source:MGI Symbol;Acc:MGI:1321402]	ENSMUSG00000002699	47.611	42.866	48.036	49.779	51.37	50.863	43.22	45.841	46.137	49.617	47.722	48.672	45.901		-0.006	0.973
Cse1l	chr2	166906059	166946389	+	protein_coding	chromosome segregation 1-like (S. cerevisiae) [Source:MGI Symbol;Acc:MGI:1339951]	ENSMUSG00000002718	18.463	13.805	21.504	18.882	19.093	20.759	19.074	17.244	16.476	16.365	19.209	17.681	17.792		-0.107	0.581
Naa20	chr2	145903241	145916425	+	protein_coding	N(alpha)-acetyltransferase 20, NatB catalytic subunit [Source:MGI Symbol;Acc:MGI:1915127]	ENSMUSG00000002728	9.764	7.905	9.703	9.494	9.706	10.035	7.851	9.795	8.688	8.084	8.929	10.699	7.999		0	1
Prkra	chr2	76629898	76648015	-	protein_coding	protein kinase, interferon inducible double stranded RNA dependent activator [Source:MGI Symbol;Acc:MGI:1344375]	ENSMUSG00000002731	6.661	3.859	5.295	5.152	6.653	6.386	5.137	6.217	5.347	3.902	5.769	6.137	7.018		0.064	0.864
Fkbp7	chr2	76663044	76673070	-	protein_coding	FK506 binding protein 7 [Source:MGI Symbol;Acc:MGI:1336879]	ENSMUSG00000002732	20.961	16.173	21.893	18.823	20.167	21.271	20.244	17.036	16.51	17.792	23.619	17.885	20.919		-0.113	0.61
Plekha3	chr2	76675281	76696828	+	protein_coding	pleckstrin homology domain-containing, family A (phosphoinositide binding specific) member 3 [Source:MGI Symbol;Acc:MGI:1932515]	ENSMUSG00000002733	11.544	8.991	11.617	11.61	10.597	9.216	9.352	9.668	10.217	12.696	10.701	15.128	10.421		0.134	0.61
Ykt6	chr11	5955693	5967780	+	protein_coding	YKT6 v-SNARE homolog (S. cerevisiae) [Source:MGI Symbol;Acc:MGI:1927550]	ENSMUSG00000002741	44.965	42.065	36.979	36.401	41.402	40.362	47.226	37.656	31.672	31.304	41.272	40.763	38.682		-0.168	0.353
Baz1b	chr5	135187264	135246129	+	protein_coding	bromodomain adjacent to zinc finger domain, 1B [Source:MGI Symbol;Acc:MGI:1353499]	ENSMUSG00000002748	6.282	6.436	4.981	6.618	6.125	5.575	5.404	5.205	5.017	5.246	5.175	4.629	4.656		-0.225	0.151
Pex6	chr17	46711463	46725541	+	protein_coding	peroxisomal biogenesis factor 6 [Source:MGI Symbol;Acc:MGI:2385054]	ENSMUSG00000002763	8.655	8.263	10.601	9.872	10.45	9.648	10.692	10.932	9.432	9.861	7.303	9.213	10.858		-0.039	0.882
Mrpl2	chr17	46646229	46650139	+	protein_coding	mitochondrial ribosomal protein L2 [Source:MGI Symbol;Acc:MGI:1351622]	ENSMUSG00000002767	23.479	20.425	25	23.203	21.701	21.336	18.748	23.322	23.991	24.943	18.999	19.496	21.914		0.009	0.977
Mea1	chr17	46681137	46683105	+	protein_coding	male enhanced antigen 1 [Source:MGI Symbol;Acc:MGI:96957]	ENSMUSG00000002768	27.294	26.815	23.071	21.481	23	27.995	20.66	24.646	25.672	27.383	18.446	20.321	24.006		-0.042	0.884
Gnmt	chr17	46725664	46729168	-	protein_coding	glycine N-methyltransferase [Source:MGI Symbol;Acc:MGI:1202304]	ENSMUSG00000002769	0.037	0.276	0.066	0	0.017	0.022	0.078	0.201	0.15	0.21	0.286	0.151	0.03		1.537	0.244
Grin2d	chr7	45831883	45870429	-	protein_coding	glutamate receptor, ionotropic, NMDA2D (epsilon 4) [Source:MGI Symbol;Acc:MGI:95823]	ENSMUSG00000002771	0.105	0.059	0.085	0.094	0.023	0.049	0.072	0.122	0.065	0.019	0.06	0.068	0.056		0.001	0.999
Kdelr1	chr7	45872772	45883732	+	protein_coding	KDEL (Lys-Asp-Glu-Leu) endoplasmic reticulum protein retention receptor 1 [Source:MGI Symbol;Acc:MGI:1915387]	ENSMUSG00000002778	12.756	10.682	12.843	9.654	13.623	13.714	10.912	10.911	13.127	10.639	10.819	12.021	10.429		-0.076	0.738
Tmem143	chr7	45896941	45917413	+	protein_coding	transmembrane protein 143 [Source:MGI Symbol;Acc:MGI:1917459]	ENSMUSG00000002781	1.228	1.825	2.561	1.651	1.97	1.968	2.053	2.578	3.092	1.74	2.335	1.399	2.159		0.137	0.788
Pdxk-ps	chr17	32076083	32107350	-	transcribed_unprocessed_pseudogene	pyridoxal (pyridoxine, vitamin B6) kinase, pseudogene [Source:MGI Symbol;Acc:MGI:1933201]	ENSMUSG00000002791	0.068	0.009	0.003	0	0.032	0	0.035	0.028	0.02	0.018	0.04	0.101	0.006		1.042	0.564
Ggct	chr6	54982580	54992950	-	protein_coding	gamma-glutamyl cyclotransferase [Source:MGI Symbol;Acc:MGI:95700]	ENSMUSG00000002797	0.532	0.59	0.683	0.495	0.499	0.457	0.487	0.348	0.501	0.46	0.388	0.338	0.427		-0.445	0.157
Jag2	chr12	112907819	112929776	-	protein_coding	jagged 2 [Source:MGI Symbol;Acc:MGI:1098270]	ENSMUSG00000002799	1.745	1.977	3.348	1.772	3.18	1.655	2.309	1.506	1.151	1.269	0.952	1.498	1.232		-0.829	0.027
Btbd6	chr12	112976482	112978945	+	protein_coding	BTB (POZ) domain containing 6 [Source:MGI Symbol;Acc:MGI:3026623]	ENSMUSG00000002803	14.213	13.841	13.772	13.471	15.652	14.158	14.316	11.774	10.55	12.989	13.259	13.398	14.461		-0.171	0.275
Nudt14	chr12	112934291	112942124	-	protein_coding	nudix (nucleoside diphosphate linked moiety X)-type motif 14 [Source:MGI Symbol;Acc:MGI:1913424]	ENSMUSG00000002804	8.036	7.13	7.324	6.617	7.877	6.772	6.785	7.851	7.973	6.595	6.232	6.18	6.517		-0.057	0.817
Epdr1	chr13	19591706	19619927	-	protein_coding	ependymin related protein 1 (zebrafish) [Source:MGI Symbol;Acc:MGI:2145369]	ENSMUSG00000002808	0.267	0.344	0.23	0.242	0.272	0.784	0.345	0.068	0.5	0.517	0.657	0.213	0.415		-0.327	0.803
Flii	chr11	60714143	60727263	-	protein_coding	flightless I actin binding protein [Source:MGI Symbol;Acc:MGI:1342286]	ENSMUSG00000002812	18.013	24.684	29.552	27.471	25.46	25.004	26.578	25.956	24.715	25.291	24.499	22.174	26.244		-0.022	0.939
Top3a	chr11	60740058	60777365	-	protein_coding	topoisomerase (DNA) III alpha [Source:MGI Symbol;Acc:MGI:1197527]	ENSMUSG00000002814	6.493	8.858	8.385	9.646	6.984	7.079	8.597	8.512	6.095	8.235	7.681	7.574	7.961		-0.057	0.832
Atg4d	chr9	21265293	21277772	+	protein_coding	autophagy related 4D, cysteine peptidase [Source:MGI Symbol;Acc:MGI:2444308]	ENSMUSG00000002820	3.182	3.571	3.559	2.913	3.686	3.46	3.755	5.182	3.97	3.831	4.138	4.647	4.246		0.33	0.066
Qtrt1	chr9	21411837	21420274	+	protein_coding	queuine tRNA-ribosyltransferase catalytic subunit 1 [Source:MGI Symbol;Acc:MGI:1931441]	ENSMUSG00000002825	9.498	8.952	8.114	8.565	10.216	7.673	9.037	8.286	9.129	9.291	9.098	10.349	10.318		0.081	0.7
Plin4	chr17	56100591	56109803	-	protein_coding	perilipin 4 [Source:MGI Symbol;Acc:MGI:1929709]	ENSMUSG00000002831	0	0	0	0	0	0	0.004	0.001	0.012	0.017	0	0.003	0		0	1
Hdgfl2	chr17	56079634	56100598	+	protein_coding	HDGF like 2 [Source:MGI Symbol;Acc:MGI:1194492]	ENSMUSG00000002833	11.366	12.237	11.933	15.545	12.209	10.423	13.3	15.258	13.183	13.614	11.469	13.127	14.571		0.131	0.504
Chaf1a	chr17	56040416	56068026	+	protein_coding	chromatin assembly factor 1, subunit A (p150) [Source:MGI Symbol;Acc:MGI:1351331]	ENSMUSG00000002835	0.5	0.431	0.844	0.474	0.511	0.604	0.317	0.697	0.335	0.49	0.234	0.411	0.407		-0.196	0.78
Adprh	chr16	38445399	38452689	-	protein_coding	ADP-ribosylarginine hydrolase [Source:MGI Symbol;Acc:MGI:1098234]	ENSMUSG00000002844	67.641	66.227	63.3	69.35	65.445	64.055	57.354	59.257	66.241	78.571	55.144	58.586	66.688		-0.023	0.922
Tmem39a	chr16	38558698	38592162	+	protein_coding	transmembrane protein 39a [Source:MGI Symbol;Acc:MGI:1915096]	ENSMUSG00000002845	4.341	4.543	5.165	5.424	6.047	4.451	4.711	5.72	7.031	4.66	4.759	5.705	5.232		0.168	0.469
Timmdc1	chr16	38498347	38522663	-	protein_coding	translocase of inner mitochondrial membrane domain containing 1 [Source:MGI Symbol;Acc:MGI:1922139]	ENSMUSG00000002846	1.183	1.221	1.244	1.563	1.494	1.151	1.237	1.123	1.742	1.306	1.737	1.055	1.591		0.053	0.912
Pla1a	chr16	38396119	38433145	-	protein_coding	phospholipase A1 member A [Source:MGI Symbol;Acc:MGI:1934677]	ENSMUSG00000002847	0.058	0.026	0.025	0	0.072	0.082	0.022	0.023	0.062	0	0.107	0.064	0.032		0.169	0.941
Mcm2	chr6	88883474	88898780	-	protein_coding	minichromosome maintenance complex component 2 [Source:MGI Symbol;Acc:MGI:105380]	ENSMUSG00000002870	5.787	4.503	5.47	5.275	4.854	4.676	4.411	5.492	5.179	4.078	2.812	4.832	2.947		-0.22	0.52
Tpra1	chr6	88902251	88912231	+	protein_coding	transmembrane protein, adipocyte asscociated 1 [Source:MGI Symbol;Acc:MGI:1345190]	ENSMUSG00000002871	16.122	17.031	20.136	21.147	20.25	18.948	20.451	21.902	17.728	18.138	17.976	21.952	19.783		0.035	0.873
Nab1	chr1	52457294	52500679	-	protein_coding	Ngfi-A binding protein 1 [Source:MGI Symbol;Acc:MGI:107564]	ENSMUSG00000002881	6.192	6.807	8.654	6.599	8.168	7.099	6.634	6.223	5.955	6.703	5.828	6.849	4.64		-0.246	0.242
Adgre5	chr8	83723251	83741326	-	protein_coding	adhesion G protein-coupled receptor E5 [Source:MGI Symbol;Acc:MGI:1347095]	ENSMUSG00000002885	0.395	1.961	0.762	0.424	0.659	0.639	0.248	0.465	0.713	1.079	0.685	0.596	0.56		0.253	0.774
Il17ra	chr6	120463247	120487559	+	protein_coding	interleukin 17 receptor A [Source:MGI Symbol;Acc:MGI:107399]	ENSMUSG00000002897	20.919	23.888	24.76	31.171	24.521	29.081	28.866	23.182	25.655	28.695	26.844	29.851	36.481		0.112	0.656
Lamb1	chr12	31265234	31329644	+	protein_coding	laminin B1 [Source:MGI Symbol;Acc:MGI:96743]	ENSMUSG00000002900	0	0.022	0.012	0.036	0	0.036	0.018	0.135	0.025	0	0.031	0.005	0.008		0.694	0.804
Kcnn1	chr8	70842049	70863258	-	protein_coding	potassium intermediate/small conductance calcium-activated channel, subfamily N, member 1 [Source:MGI Symbol;Acc:MGI:1933993]	ENSMUSG00000002908	0.046	0.107	0.093	0.091	0.05	0.025	0.084	0.064	0.126	0.066	0.015	0.203	0.119		0.289	0.834
Arrdc2	chr8	70835129	70839720	-	protein_coding	arrestin domain containing 2 [Source:MGI Symbol;Acc:MGI:1918057]	ENSMUSG00000002910	4.84	5.796	5.859	6.141	5.134	5.086	7.052	8.229	6.976	7.178	6.663	7.021	7.965		0.344	0.086
Ppp1r17	chr6	56017497	56032689	+	protein_coding	protein phosphatase 1, regulatory subunit 17 [Source:MGI Symbol;Acc:MGI:1333876]	ENSMUSG00000002930	0	0	0	0	0	0	0	0	0	0	0	0	0		0	1
Cd36	chr5	17781690	17888747	-	protein_coding	CD36 antigen [Source:MGI Symbol;Acc:MGI:107899]	ENSMUSG00000002944	2.45	1.578	2.398	0.54	0.876	0.84	0.765	0.335	0.925	0.742	0.275	1.423	0.677		-0.872	0.347
Map2k7	chr8	4238740	4247897	+	protein_coding	mitogen-activated protein kinase kinase 7 [Source:MGI Symbol;Acc:MGI:1346871]	ENSMUSG00000002948	2.297	3.379	2.837	2.933	2.876	2.555	3.301	3.808	2.697	2.91	3.28	2.686	3.174		0.091	0.746
Timm44	chr8	4259731	4275913	-	protein_coding	translocase of inner mitochondrial membrane 44 [Source:MGI Symbol;Acc:MGI:1343262]	ENSMUSG00000002949	10.156	10.96	10.697	11.498	13.609	11.568	13.195	16.764	14.451	12.943	13.835	9.798	13.879		0.196	0.456
Ap2a2	chr7	141562173	141633011	+	protein_coding	adaptor-related protein complex 2, alpha 2 subunit [Source:MGI Symbol;Acc:MGI:101920]	ENSMUSG00000002957	11.881	14.293	14.255	15.985	12.874	14.19	15.224	12.632	11.353	14.543	14.39	15.687	15.055		-0.023	0.931
Pnkp	chr7	44857139	44862992	+	protein_coding	polynucleotide kinase 3'- phosphatase [Source:MGI Symbol;Acc:MGI:1891698]	ENSMUSG00000002963	14.048	13.634	13.647	13.538	13.84	14.135	14.711	14.193	11.928	14.37	13.869	13.428	15.566		-0.018	0.928
Med25	chr7	44876765	44892712	-	protein_coding	mediator complex subunit 25 [Source:MGI Symbol;Acc:MGI:1922863]	ENSMUSG00000002968	4.398	4.661	6.413	5.739	5.937	4.71	4.897	6.984	4.68	6.163	5.758	5.987	5.276		0.149	0.545
Bcam	chr7	19756131	19770547	-	protein_coding	basal cell adhesion molecule [Source:MGI Symbol;Acc:MGI:1929940]	ENSMUSG00000002980	0.102	1.464	0.918	0.086	0.029	0.573	0.13	0.208	0.343	0.234	0.203	0.156	0.792		0.171	0.933
Clptm1	chr7	19631571	19665033	-	protein_coding	cleft lip and palate associated transmembrane protein 1 [Source:MGI Symbol;Acc:MGI:1927155]	ENSMUSG00000002981	74.55	77.53	99.711	80.207	85.534	91.674	89.868	76.753	85.328	84.141	78.966	87.068	78.104		-0.066	0.685
Relb	chr7	19606217	19629438	-	protein_coding	avian reticuloendotheliosis viral (v-rel) oncogene related B [Source:MGI Symbol;Acc:MGI:103289]	ENSMUSG00000002983	13.48	11.631	16.715	13.483	11.533	10.867	10.436	13.669	9.071	13.833	9.111	11.616	9.856		-0.165	0.591
Tomm40	chr7	19701313	19715438	-	protein_coding	translocase of outer mitochondrial membrane 40 homolog (yeast) [Source:MGI Symbol;Acc:MGI:1858259]	ENSMUSG00000002984	14.448	14.346	13.803	15.488	14.203	10.852	12.876	12.715	11.43	13.872	10.033	14.375	13.178		-0.111	0.616
Apoe	chr7	19696109	19699188	-	protein_coding	apolipoprotein E [Source:MGI Symbol;Acc:MGI:88057]	ENSMUSG00000002985	2896.42	3386.92	6412.75	3489.12	5084.18	3451.03	3368.39	3539.82	3806.86	3953.6	3229.91	2496.59	2803.32		-0.252	0.494
Apoc2	chr7	19671579	19677941	-	protein_coding	apolipoprotein C-II [Source:MGI Symbol;Acc:MGI:88054]	ENSMUSG00000002992	0	0	0.012	0	0	0	0	0	0	0	0	0.022	0		0	1
Hbp1	chr12	31926254	31950535	-	protein_coding	high mobility group box transcription factor 1 [Source:MGI Symbol;Acc:MGI:894659]	ENSMUSG00000002996	23.979	25.27	28.033	27.981	27.965	27.215	29.731	30.542	30.849	26.974	30.085	31.137	27.612		0.12	0.355
Prkar2b	chr12	31958476	32061296	-	protein_coding	protein kinase, cAMP dependent regulatory, type II beta [Source:MGI Symbol;Acc:MGI:97760]	ENSMUSG00000002997	0.052	0.313	0.151	0.093	0.273	0.439	0.081	0.055	0.374	0.558	0.108	0.115	0.12		-0.02	0.991
Cdkn1b	chr6	134920401	134925513	+	protein_coding	cyclin-dependent kinase inhibitor 1B [Source:MGI Symbol;Acc:MGI:104565]	ENSMUSG00000003031	0.559	0.479	0.426	0.626	0.622	0.586	0.368	0.245	0.612	0.378	0.548	0.457	0.502		-0.216	0.695
Klf4	chr4	55527143	55532466	-	protein_coding	Kruppel-like factor 4 (gut) [Source:MGI Symbol;Acc:MGI:1342287]	ENSMUSG00000003032	0.257	0.497	0.336	0.302	0.253	0.146	0.273	0.178	0.355	0.204	0.098	0.254	0.119		-0.534	0.407
Ap1m1	chr8	72240018	72257385	+	protein_coding	adaptor-related protein complex AP-1, mu subunit 1 [Source:MGI Symbol;Acc:MGI:102776]	ENSMUSG00000003033	28.903	28.391	30.195	29.865	28.419	28.115	30.395	32.424	32.102	29.825	28.72	32.212	29.817		0.08	0.493
Rab8a	chr8	72161200	72183904	+	protein_coding	RAB8A, member RAS oncogene family [Source:MGI Symbol;Acc:MGI:96960]	ENSMUSG00000003037	19.747	19.311	19.301	21.266	18.484	18.163	18.264	18.428	17.76	21.745	17.04	18.967	19.144		-0.03	0.864
Hmgn2	chr4	133964738	133968650	-	protein_coding	high mobility group nucleosomal binding domain 2 [Source:MGI Symbol;Acc:MGI:96136]	ENSMUSG00000003038	1.306	1.016	1.031	1.43	1.367	1.503	1.19	1.278	1.519	1.576	1.59	1.84	1.688		0.347	0.223
Fam32a	chr8	72219730	72224418	+	protein_coding	family with sequence similarity 32, member A [Source:MGI Symbol;Acc:MGI:1915172]	ENSMUSG00000003039	29.019	28.591	27.286	25.712	28.509	29.063	24.823	28.364	30.289	29.616	25.871	28.008	28.537		0.051	0.727
Elf3	chr1	135253575	135258568	-	protein_coding	E74-like factor 3 [Source:MGI Symbol;Acc:MGI:1101781]	ENSMUSG00000003051	0	0	0	0	0	0	0	0	0	0	0	0	0		0	1
Cyp2c29	chr19	39269405	39330699	+	protein_coding	cytochrome P450, family 2, subfamily c, polypeptide 29 [Source:MGI Symbol;Acc:MGI:103238]	ENSMUSG00000003053	0	0	0	0	0	0	0	0	0	0	0	0	0		0	1
Stard3nl	chr13	19357676	19395795	-	protein_coding	STARD3 N-terminal like [Source:MGI Symbol;Acc:MGI:1923455]	ENSMUSG00000003062	52.428	55.278	55.023	50.923	50.824	48.339	46.629	50.644	54.7	52.071	41.971	47.589	48.447		-0.06	0.72
Stk11	chr10	80115803	80130682	+	protein_coding	serine/threonine kinase 11 [Source:MGI Symbol;Acc:MGI:1341870]	ENSMUSG00000003068	4.082	2.798	3.214	1.836	3.387	2.719	3.695	4.934	5.197	2.824	2.76	4.157	3.183		0.3	0.462
Efna2	chr10	80179482	80190010	+	protein_coding	ephrin A2 [Source:MGI Symbol;Acc:MGI:102707]	ENSMUSG00000003070	0.107	0.037	0.009	0.098	0.109	0.044	0.064	0.003	0.068	0.11	0.264	0.065	0.088		-0.307	0.912
Atp5d	chr10	80141457	80145818	+	protein_coding	ATP synthase, H+ transporting, mitochondrial F1 complex, delta subunit [Source:MGI Symbol;Acc:MGI:1913293]	ENSMUSG00000003072	36.339	37.1	34.117	33.58	32.92	33.074	28.947	28.738	32.745	33.148	27.366	25.541	30.647		-0.184	0.263
Ppp5c	chr7	17004640	17027916	-	protein_coding	protein phosphatase 5, catalytic subunit [Source:MGI Symbol;Acc:MGI:102666]	ENSMUSG00000003099	15.484	18.285	21.003	21.935	21.82	17.041	22.5	24.569	21.072	18.615	21.17	24.065	22.802		0.164	0.436
Cdk12	chr11	98203059	98251564	+	protein_coding	cyclin-dependent kinase 12 [Source:MGI Symbol;Acc:MGI:1098802]	ENSMUSG00000003119	2.054	2.582	1.847	2.509	1.999	2.313	2.402	1.75	2.547	1.734	2.458	2.07	1.808		-0.119	0.667
Lipe	chr7	25379527	25398710	-	protein_coding	lipase, hormone sensitive [Source:MGI Symbol;Acc:MGI:96790]	ENSMUSG00000003123	6.599	6.235	7.16	5.64	8.012	7.59	7.677	5.942	8.435	6.668	7.815	6.622	7.524		0.009	0.977
Pafah1b2	chr9	45962859	45985394	-	protein_coding	platelet-activating factor acetylhydrolase, isoform 1b, subunit 2 [Source:MGI Symbol;Acc:MGI:108415]	ENSMUSG00000003131	14.207	12.025	13.654	13.402	13.188	12.507	12.621	11.483	10.137	11.419	11.336	16.043	12.612		-0.112	0.59
Tbc1d8	chr1	39371492	39478755	-	protein_coding	TBC1 domain family, member 8 [Source:MGI Symbol;Acc:MGI:1927225]	ENSMUSG00000003134	8.892	10.979	16.04	9.913	11.716	9.745	10.282	9.344	7.299	9.991	9.494	9.021	8.569		-0.306	0.215
Cnot11	chr1	39534992	39546889	+	protein_coding	CCR4-NOT transcription complex, subunit 11 [Source:MGI Symbol;Acc:MGI:106580]	ENSMUSG00000003135	5.237	4.74	6.529	5.543	6.469	5.774	4.718	5.709	6.48	4.572	5.708	5.301	4.565		-0.033	0.916
Slc2a3	chr6	122727809	122742745	-	protein_coding	solute carrier family 2 (facilitated glucose transporter), member 3 [Source:MGI Symbol;Acc:MGI:95757]	ENSMUSG00000003153	2.193	3.074	2.993	1.704	2.915	2.322	3.048	1.978	2.855	2.536	1.939	2.308	2.541		-0.203	0.508
Foxj2	chr6	122819914	122845366	+	protein_coding	forkhead box J2 [Source:MGI Symbol;Acc:MGI:1926805]	ENSMUSG00000003154	14.537	18.405	15.959	16.592	17.375	14.408	19.06	16.485	12.838	18.955	19.592	18.664	19.1		0.066	0.8
Sri	chr5	8046078	8069379	+	protein_coding	sorcin [Source:MGI Symbol;Acc:MGI:98419]	ENSMUSG00000003161	33.055	31.533	36.246	27.88	31.027	29.814	27.661	31.172	33.74	35.323	28.829	29.173	29.447		0.009	0.97
Dgcr2	chr16	17840355	17891693	-	protein_coding	DiGeorge syndrome critical region gene 2 [Source:MGI Symbol;Acc:MGI:892866]	ENSMUSG00000003166	10.97	14.197	15.71	15.749	14.272	12.695	16.214	13.192	14.581	14.491	14.612	16.517	13.42		0.02	0.943
Irf3	chr7	44997648	45002848	+	protein_coding	interferon regulatory factor 3 [Source:MGI Symbol;Acc:MGI:1859179]	ENSMUSG00000003184	12.565	12.246	10.026	11.218	13.381	10.732	12.209	15.43	15.719	12.248	12.832	11.697	14.536		0.226	0.244
Bcl2l12	chr7	44991222	44997579	-	protein_coding	BCL2-like 12 (proline rich) [Source:MGI Symbol;Acc:MGI:1922986]	ENSMUSG00000003190	2.774	3.428	2.1	3.187	2.7	2.505	2.201	3.146	2.858	3.496	3.643	2.505	3.58		0.286	0.357
Zfp959	chr17	55892120	55898928	+	protein_coding	zinc finger protein 959 [Source:MGI Symbol;Acc:MGI:2385058]	ENSMUSG00000003198	2.988	3.045	2.953	2.682	2.801	3.423	2.684	3.756	3.03	3.682	3.494	3.067	3.255		0.217	0.277
Mpnd	chr17	56009201	56016790	+	protein_coding	MPN domain containing [Source:MGI Symbol;Acc:MGI:1915297]	ENSMUSG00000003199	16.393	17.62	16.127	18.172	17.838	18.014	16.878	20.088	18.077	17.637	15.221	18.727	17.962		0.07	0.676
Sh3gl1	chr17	56016753	56036637	-	protein_coding	SH3-domain GRB2-like 1 [Source:MGI Symbol;Acc:MGI:700010]	ENSMUSG00000003200	40.796	40.14	40.378	44.666	47.146	45.398	48.706	55.361	47.471	47.758	51.104	49.343	53.063		0.208	0.121
Ebi3	chr17	55952623	55957021	+	protein_coding	Epstein-Barr virus induced gene 3 [Source:MGI Symbol;Acc:MGI:1354171]	ENSMUSG00000003206	20.781	17.233	22.734	18.864	20.698	22.103	17.225	17.767	21.313	21.544	17.638	17.471	21.608		-0.042	0.866
Ccdc94	chr17	55959187	55967949	+	protein_coding	coiled-coil domain containing 94 [Source:MGI Symbol;Acc:MGI:1920136]	ENSMUSG00000003208	4.883	5.443	5.994	5.745	5.406	4.25	4.92	6.161	5.897	5.109	5.566	5.112	5.943		0.109	0.629
Ranbp2	chr10	58446922	58494356	+	protein_coding	RAN binding protein 2 [Source:MGI Symbol;Acc:MGI:894323]	ENSMUSG00000003226	5.674	7.544	6.355	7.58	6.147	6.531	6.934	5.256	5.464	5.741	5.492	4.949	5.363		-0.309	0.038
Edar	chr10	58600789	58675654	-	protein_coding	ectodysplasin-A receptor [Source:MGI Symbol;Acc:MGI:1343498]	ENSMUSG00000003227	0	0	0	0	0	0	0	0	0	0	0	0	0		0	1
Grk5	chr19	60889749	61092553	+	protein_coding	G protein-coupled receptor kinase 5 [Source:MGI Symbol;Acc:MGI:109161]	ENSMUSG00000003228	0.036	0.148	0.058	0.165	0.051	0.183	0.074	0.152	0.154	0.1	0.085	0.053	0.193		0.454	0.645
Dvl3	chr16	20516982	20532520	+	protein_coding	dishevelled segment polarity protein 3 [Source:MGI Symbol;Acc:MGI:108100]	ENSMUSG00000003233	3.966	5.019	3.904	5.986	4.31	3.752	5.532	4.799	3.699	4.898	5.372	5.345	5.056		0.074	0.821
Abcf3	chr16	20548577	20561379	+	protein_coding	ATP-binding cassette, sub-family F (GCN20), member 3 [Source:MGI Symbol;Acc:MGI:1351656]	ENSMUSG00000003234	18.989	19.047	22.337	25.186	22.486	18.939	22.035	25.861	22.878	23.472	23.126	22.805	23.993		0.158	0.293
Eif2b5	chr16	20498817	20509955	+	protein_coding	eukaryotic translation initiation factor 2B, subunit 5 epsilon [Source:MGI Symbol;Acc:MGI:2446176]	ENSMUSG00000003235	14.935	12.837	15.572	13.322	14.068	14.835	13.525	14.827	14.171	17.632	13.33	15.037	14.633		0.069	0.685
Cyth2	chr7	45806637	45814316	-	protein_coding	cytohesin 2 [Source:MGI Symbol;Acc:MGI:1334255]	ENSMUSG00000003269	8.951	8.634	8.205	8.467	10.079	8.574	7.688	8.832	9.01	9.506	9.248	7.2	9.38		0.03	0.901
Sult2b1	chr7	45729983	45784669	-	protein_coding	sulfotransferase family, cytosolic, 2B, member 1 [Source:MGI Symbol;Acc:MGI:1926342]	ENSMUSG00000003271	0.048	0.274	0.172	0.099	0.143	0.294	0.125	0.092	0.117	0.134	0.185	0.287	0.126		0.082	0.945
Car11	chr7	45699843	45704682	+	protein_coding	carbonic anhydrase 11 [Source:MGI Symbol;Acc:MGI:1336193]	ENSMUSG00000003273	1.031	1.506	1.504	1.683	1.416	1.567	1.08	1.037	1.673	1.433	1.671	1.744	2.014		0.183	0.68
Dlgap1	chr17	69969073	70821413	+	protein_coding	discs, large (Drosophila) homolog-associated protein 1 [Source:MGI Symbol;Acc:MGI:1346065]	ENSMUSG00000003279	0.45	0.495	0.281	0.101	0.301	0.303	0.328	0.255	0.413	0.583	0.509	0.254	0.862		0.342	0.662
Plag1	chr4	3900996	3938382	-	protein_coding	pleiomorphic adenoma gene 1 [Source:MGI Symbol;Acc:MGI:1891916]	ENSMUSG00000003282	0.064	0.011	0.035	0.011	0.071	0.019	0.032	0.016	0.053	0.147	0.035	0	0.013		-1.367	0.545
Hck	chr2	153108468	153151441	+	protein_coding	hemopoietic cell kinase [Source:MGI Symbol;Acc:MGI:96052]	ENSMUSG00000003283	94.223	72.231	104.222	99.203	107.563	112.531	97.555	89.489	112.385	99.29	100.941	97.883	101.238		0.032	0.898
Mrpl4	chr9	21002738	21008839	+	protein_coding	mitochondrial ribosomal protein L4 [Source:MGI Symbol;Acc:MGI:2137210]	ENSMUSG00000003299	18.582	16.823	17.499	16.629	17.613	17.699	16.155	17.754	18.448	18.87	17.521	16.239	17.332		0.032	0.85
Keap1	chr9	21229730	21239361	-	protein_coding	kelch-like ECH-associated protein 1 [Source:MGI Symbol;Acc:MGI:1858732]	ENSMUSG00000003308	10.868	9.69	13.642	11.05	11.407	9.768	11.436	12.296	11.167	12	10.993	13.285	10.992		0.081	0.678
Ap1m2	chr9	21294613	21312337	-	protein_coding	adaptor protein complex AP-1, mu 2 subunit [Source:MGI Symbol;Acc:MGI:1336974]	ENSMUSG00000003309	0	0	0.011	0	0	0	0	0.004	0.004	0.006	0	0.002	0.006		0	1
Glg1	chr8	111154421	111259216	-	protein_coding	golgi apparatus protein 1 [Source:MGI Symbol;Acc:MGI:104967]	ENSMUSG00000003316	18.733	25.159	30.436	24.762	26.257	26.157	25.158	16.056	20.819	19.564	18.619	20.242	17.418		-0.425	0.032
Atp8b3	chr10	80519584	80539124	-	protein_coding	ATPase, class I, type 8B, member 3 [Source:MGI Symbol;Acc:MGI:1914581]	ENSMUSG00000003341	0	0	0	0	0	0	0	0	0	0	0	0	0.003		0	1
Btbd2	chr10	80642617	80657071	-	protein_coding	BTB (POZ) domain containing 2 [Source:MGI Symbol;Acc:MGI:1933831]	ENSMUSG00000003344	5.7	7.195	11.006	6.378	7.503	5.263	7.593	7.099	5.22	5.962	4.511	7.288	6.736		-0.242	0.492
Csnk1g2	chr10	80622838	80640741	+	protein_coding	casein kinase 1, gamma 2 [Source:MGI Symbol;Acc:MGI:1920014]	ENSMUSG00000003345	14.55	18.796	20.632	18.153	17.072	12.915	20.434	20.376	13.034	15.856	14.447	14.492	19.621		-0.122	0.695
Abhd17a	chr10	80583654	80590341	-	protein_coding	abhydrolase domain containing 17A [Source:MGI Symbol;Acc:MGI:106388]	ENSMUSG00000003346	25.589	26	37.72	24.917	25.254	22.614	23.139	21.214	23.799	25.234	19.896	26.175	23.461		-0.182	0.46
Mob3a	chr10	80685253	80701855	-	protein_coding	MOB kinase activator 3A [Source:MGI Symbol;Acc:MGI:3050117]	ENSMUSG00000003348	11.403	11.611	13.043	12.578	12.017	12.074	12.052	10.653	11.73	12.799	10.856	14.441	14.758		0.032	0.896
Cacnb3	chr15	98632220	98644530	+	protein_coding	calcium channel, voltage-dependent, beta 3 subunit [Source:MGI Symbol;Acc:MGI:103307]	ENSMUSG00000003352	0.737	0.823	0.668	0.562	0.428	0.536	0.56	0.678	0.825	0.776	0.623	0.214	1.284		-0.052	0.963
Ccdc65	chr15	98708207	98723326	+	protein_coding	coiled-coil domain containing 65 [Source:MGI Symbol;Acc:MGI:2146001]	ENSMUSG00000003354	0.03	0	0.031	0	0	0	0.049	0.006	0.106	0	0	0.01	0		0	1
Fkbp11	chr15	98724373	98728198	-	protein_coding	FK506 binding protein 11 [Source:MGI Symbol;Acc:MGI:1913370]	ENSMUSG00000003355	1.507	0.639	0.888	0.465	1.34	0.73	0.651	0.89	0.941	0.663	0.809	0.452	0.728		-0.208	0.775
Ddx23	chr15	98645134	98662889	-	protein_coding	DEAD (Asp-Glu-Ala-Asp) box polypeptide 23 [Source:MGI Symbol;Acc:MGI:1921601]	ENSMUSG00000003360	1.86	2.231	1.171	1.699	1.173	0.838	1.539	0.658	1.504	0.991	1.286	1.318	1.021		-0.418	0.394
Pld3	chr7	27532000	27553218	-	protein_coding	phospholipase D family, member 3 [Source:MGI Symbol;Acc:MGI:1333782]	ENSMUSG00000003363	166.36	164.867	284.383	178.591	197.659	181.857	189.682	171.307	158.482	162.181	155.544	162.472	156.422		-0.258	0.222
Grik5	chr7	25009849	25072292	-	protein_coding	glutamate receptor, ionotropic, kainate 5 (gamma 2) [Source:MGI Symbol;Acc:MGI:95818]	ENSMUSG00000003378	0.389	0.262	0.239	0.063	0.185	0.234	0.194	0.191	0.413	0.293	0.318	0.153	0.412		0.272	0.745
Cd79a	chr7	24897381	24902197	+	protein_coding	CD79A antigen (immunoglobulin-associated alpha) [Source:MGI Symbol;Acc:MGI:101774]	ENSMUSG00000003379	0.078	0.089	0.053	0.018	0.134	0.064	0.076	0.008	0.038	0.057	0.106	0.004	0.129		-1.525	0.328
Rabac1	chr7	24969752	24972754	-	protein_coding	Rab acceptor 1 (prenylated) [Source:MGI Symbol;Acc:MGI:1201692]	ENSMUSG00000003380	125.615	117.697	123.013	112.277	123.797	118.118	102.135	97.695	119.623	120.867	85.9	89.995	103.848		-0.201	0.26
Etv3	chr3	87525407	87540156	+	protein_coding	ets variant 3 [Source:MGI Symbol;Acc:MGI:1350926]	ENSMUSG00000003382	10.864	11.36	7.233	11.843	7.668	7.729	9.665	8.805	6.957	11.276	10.961	11.225	9.828		0.07	0.855
Prkcsh	chr9	22002806	22014222	+	protein_coding	protein kinase C substrate 80K-H [Source:MGI Symbol;Acc:MGI:107877]	ENSMUSG00000003402	19.722	24.635	27.799	27.872	23.586	19.787	20.506	20.902	22.541	21.866	17.663	19.076	22.315		-0.167	0.432
Elavl3	chr9	22015005	22052023	-	protein_coding	ELAV (embryonic lethal, abnormal vision, Drosophila)-like 3 (Hu antigen C) [Source:MGI Symbol;Acc:MGI:109157]	ENSMUSG00000003410	0.05	0.09	0.056	0.019	0.054	0.067	0.097	0.037	0.069	0.109	0.063	0.007	0.091		-0.799	0.551
Rab3b	chr4	108879063	108943324	+	protein_coding	RAB3B, member RAS oncogene family [Source:MGI Symbol;Acc:MGI:1917158]	ENSMUSG00000003411	0.028	0.054	0.046	0.023	0	0.151	0.101	0.037	0.086	0.079	0.075	0.116	0.079		0.765	0.612
St8sia6	chr2	13651021	13794064	-	protein_coding	ST8 alpha-N-acetyl-neuraminide alpha-2,8-sialyltransferase 6 [Source:MGI Symbol;Acc:MGI:2386797]	ENSMUSG00000003418	11.241	15.329	20.151	13.336	14.399	11.54	10.658	7.696	2.906	5.585	4.14	3.047	2.125		-1.779	0.001
Fcgrt	chr7	45092990	45103851	-	protein_coding	Fc receptor, IgG, alpha chain transporter [Source:MGI Symbol;Acc:MGI:103017]	ENSMUSG00000003420	60.876	54.288	71.331	62.633	64.511	61.019	63.746	52.054	51.125	57.555	49.358	60.577	56.247		-0.206	0.147
Nosip	chr7	45062429	45078210	+	protein_coding	nitric oxide synthase interacting protein [Source:MGI Symbol;Acc:MGI:1913644]	ENSMUSG00000003421	20.873	18.451	21.948	24.077	23.194	25.799	20.99	22.853	22.872	22.91	21.279	24.231	23.037		0.056	0.751
Pih1d1	chr7	45154303	45160065	+	protein_coding	PIH1 domain containing 1 [Source:MGI Symbol;Acc:MGI:1916095]	ENSMUSG00000003423	18.894	14.381	14.217	14.493	15.251	17.171	13.926	15.491	16.3	16.781	15.925	13.035	14.689		-0.003	0.991
Rps11	chr7	45122379	45124439	-	protein_coding	ribosomal protein S11 [Source:MGI Symbol;Acc:MGI:1351329]	ENSMUSG00000003429	16.495	17.038	17.357	15.865	16.083	18.297	11.104	11.328	16.295	17.715	11.572	11.994	15.123		-0.192	0.556
Supt5	chr7	28314894	28338719	-	protein_coding	suppressor of Ty 5 [Source:MGI Symbol;Acc:MGI:1202400]	ENSMUSG00000003435	17.545	23.226	23.775	24.82	22.343	19.534	23.875	22.714	20.471	23.998	21.933	23.753	24.789		0.051	0.809
Dll3	chr7	28293553	28302238	-	protein_coding	delta-like 3 (Drosophila) [Source:MGI Symbol;Acc:MGI:1096877]	ENSMUSG00000003436	0.015	0	0.011	0	0	0.018	0	0.011	0.025	0.006	0.011	0	0.012		0	1
Paf1	chr7	28392951	28399388	+	protein_coding	Paf1, RNA polymerase II complex component [Source:MGI Symbol;Acc:MGI:1923988]	ENSMUSG00000003437	15.913	17.14	17.532	16.372	19.051	14.638	16.983	20.025	20.973	15.612	19.417	15.352	17.73		0.103	0.614
Timm50	chr7	28305516	28312072	-	protein_coding	translocase of inner mitochondrial membrane 50 [Source:MGI Symbol;Acc:MGI:1913775]	ENSMUSG00000003438	25.628	26.943	28.904	26.427	25.928	25.114	23.88	24.043	27.399	27.355	21.543	24.855	27.168		-0.046	0.805
Med29	chr7	28386146	28392708	-	protein_coding	mediator complex subunit 29 [Source:MGI Symbol;Acc:MGI:1914474]	ENSMUSG00000003444	3.292	2.816	2.958	2.96	2.905	3.642	2.503	2.364	2.97	2.843	2.144	2.435	2.662		-0.207	0.427
Bicd1	chr6	149408984	149563329	+	protein_coding	bicaudal D homolog 1 (Drosophila) [Source:MGI Symbol;Acc:MGI:1101760]	ENSMUSG00000003452	0.095	0.034	0.044	0.034	0.023	0.075	0.062	0.05	0.03	0.034	0.042	0.001	0.069		-1.395	0.407
Ncstn	chr1	172066013	172082795	-	protein_coding	nicastrin [Source:MGI Symbol;Acc:MGI:1891700]	ENSMUSG00000003458	88.507	103.29	139.253	115.863	112.388	113.406	112.902	100.033	110.35	113.853	113.303	117.534	106.419		-0.022	0.931
Pex19	chr1	172126755	172136493	+	protein_coding	peroxisomal biogenesis factor 19 [Source:MGI Symbol;Acc:MGI:1334458]	ENSMUSG00000003464	14.986	14.382	16.582	15.48	16.201	16.867	16.471	16.079	16.552	16.052	14.483	15.746	15.829		-0.01	0.958
Phyhip	chr14	70457476	70468832	+	protein_coding	phytanoyl-CoA hydroxylase interacting protein [Source:MGI Symbol;Acc:MGI:1860417]	ENSMUSG00000003469	0.207	0.119	0.147	0.092	0.207	0.188	0.122	0.097	0.199	0.118	0.124	0.142	0.402		0.004	0.997
Crhr2	chr6	55090049	55133014	-	protein_coding	corticotropin releasing hormone receptor 2 [Source:MGI Symbol;Acc:MGI:894312]	ENSMUSG00000003476	0.068	0.077	0.079	0.18	0.064	0.175	0.061	0.195	0.294	0.224	0.208	0.028	0.159		0.649	0.646
Inmt	chr6	55170626	55175043	-	protein_coding	indolethylamine N-methyltransferase [Source:MGI Symbol;Acc:MGI:102963]	ENSMUSG00000003477	0	0.458	0.018	0	0	0	0	0	0	0	0	0	0		0	1
Cyp4f18	chr8	71988482	72009626	-	protein_coding	cytochrome P450, family 4, subfamily f, polypeptide 18 [Source:MGI Symbol;Acc:MGI:1919304]	ENSMUSG00000003484	2.355	5.199	6.468	3.933	4.488	3.519	2.969	4.831	6.12	5.378	2.475	3.27	2.491		-0.001	0.999
Impdh1	chr6	29200434	29216364	-	protein_coding	inosine monophosphate dehydrogenase 1 [Source:MGI Symbol;Acc:MGI:96567]	ENSMUSG00000003500	1.084	1.852	2.205	2.985	1.375	1.062	1.381	1.084	0.917	1.265	1.206	1.315	1.792		-0.385	0.404
Psg18	chr7	18345808	18355009	-	protein_coding	pregnancy specific glycoprotein 18 [Source:MGI Symbol;Acc:MGI:1347251]	ENSMUSG00000003505	0	0	0	0	0	0	0	0	0	0	0	0	0		0	1
Dusp3	chr11	101971143	101987013	-	protein_coding	dual specificity phosphatase 3 (vaccinia virus phosphatase VH1-related) [Source:MGI Symbol;Acc:MGI:1919599]	ENSMUSG00000003518	5.915	6.662	6.747	5.301	5.796	6.545	5.409	7.271	5.537	6.65	7.513	7.064	6.639		0.171	0.353
Prodh	chr16	18060357	18090203	-	protein_coding	proline dehydrogenase [Source:MGI Symbol;Acc:MGI:97770]	ENSMUSG00000003526	1.601	1.85	2.794	1.69	1.983	1.484	2.261	2.508	2.201	3.098	2.231	2.734	2.412		0.313	0.286
Dgcr14	chr16	17900711	17911348	-	protein_coding	DiGeorge syndrome critical region gene 14 [Source:MGI Symbol;Acc:MGI:107854]	ENSMUSG00000003527	13.153	13.606	13.213	12.273	13.947	13.061	14.677	17.591	14.422	14.156	15.351	16.036	14.418		0.192	0.176
Slc25a1	chr16	17925211	17928219	-	protein_coding	solute carrier family 25 (mitochondrial carrier, citrate transporter), member 1 [Source:MGI Symbol;Acc:MGI:1345283]	ENSMUSG00000003528	18.599	20.506	24.011	20.478	20.141	18.151	18.571	22.941	18.702	21.004	16.219	18.705	18.777		-0.048	0.84
Dgcr6	chr16	18052860	18071632	+	protein_coding	DiGeorge syndrome critical region gene 6 [Source:MGI Symbol;Acc:MGI:1202877]	ENSMUSG00000003531	5.963	5.921	7.495	4.5	5.081	5.872	6.435	6.299	6.402	6	4.809	6.516	5.898		0.004	0.991
Ddr1	chr17	35681567	35704599	-	protein_coding	discoidin domain receptor family, member 1 [Source:MGI Symbol;Acc:MGI:99216]	ENSMUSG00000003534	0.102	0.272	0.156	0.128	0.039	0.249	0.063	0.105	0.043	0.485	0.086	0.028	0.138		-0.415	0.775
Ier3	chr17	35821684	35822923	+	protein_coding	immediate early response 3 [Source:MGI Symbol;Acc:MGI:104814]	ENSMUSG00000003541	7.272	5.713	9.039	7.26	8.738	5.644	7.309	13.221	7.179	6.262	4.135	4.682	5.809		-0.144	0.822
Fosb	chr7	19302696	19310051	-	protein_coding	FBJ osteosarcoma oncogene B [Source:MGI Symbol;Acc:MGI:95575]	ENSMUSG00000003545	0.01	0.041	0.105	0	0.137	0.006	0.011	0.172	0.141	0.084	0.022	0.019	0.029		1.276	0.515
Klc4	chr17	46630631	46645144	-	protein_coding	kinesin light chain 4 [Source:MGI Symbol;Acc:MGI:1922014]	ENSMUSG00000003546	12.639	12.148	19.33	13.447	12.983	13.727	14.546	16.812	11.852	11.791	11.575	16.771	13.603		-0.041	0.91
Ercc1	chr7	19344778	19356524	+	protein_coding	excision repair cross-complementing rodent repair deficiency, complementation group 1 [Source:MGI Symbol;Acc:MGI:95412]	ENSMUSG00000003549	7.861	6.773	5.902	6.782	7.925	6.525	7.236	8.797	8.333	7.146	6.529	6.916	7.826		0.131	0.552
Cyp17a1	chr19	46667165	46672974	-	protein_coding	cytochrome P450, family 17, subfamily a, polypeptide 1 [Source:MGI Symbol;Acc:MGI:88586]	ENSMUSG00000003555	0	0	0	0	0	0	0.007	0	0.006	0.009	0	0.043	0		0	1
As3mt	chr19	46707443	46741095	+	protein_coding	arsenic (+3 oxidation state) methyltransferase [Source:MGI Symbol;Acc:MGI:1929882]	ENSMUSG00000003559	28.563	26.765	31.909	30.407	32.4	31.845	29.017	32.417	31.612	32.092	29.404	27.948	30.859		0.026	0.882
Homer3	chr8	70282827	70294361	+	protein_coding	homer scaffolding protein 3 [Source:MGI Symbol;Acc:MGI:1347359]	ENSMUSG00000003573	2.558	2.402	2.545	2.732	2.566	2.247	3.178	3.096	2.75	2.899	2.697	2.877	3.039		0.124	0.552
Crtc1	chr8	70382355	70439579	-	protein_coding	CREB regulated transcription coactivator 1 [Source:MGI Symbol;Acc:MGI:2142523]	ENSMUSG00000003575	2.961	3.658	3.255	4.441	3.44	4.015	4.206	2.723	3.078	3.589	3.867	3.636	3.312		-0.15	0.538
Rnf215	chr11	4135202	4141172	+	protein_coding	ring finger protein 215 [Source:MGI Symbol;Acc:MGI:1918923]	ENSMUSG00000003581	13.745	15.828	22.193	18.992	19.935	17.714	23.327	21.855	18.77	20.457	19.807	21.287	24.643		0.151	0.548
Sec14l2	chr11	4097039	4118831	-	protein_coding	SEC14-like lipid binding 2 [Source:MGI Symbol;Acc:MGI:1915065]	ENSMUSG00000003585	0.989	2.17	2.302	1.531	2.457	2.038	1.93	2.015	1.847	1.898	2.109	1.494	1.837		-0.045	0.931
Aven	chr2	112559634	112630911	+	protein_coding	apoptosis, caspase activation inhibitor [Source:MGI Symbol;Acc:MGI:1921518]	ENSMUSG00000003604	5.523	4.888	4.239	6.844	5.133	5.547	4.983	5.006	4.656	4.667	5.521	3.837	6.527		-0.083	0.819
Cp	chr3	19957054	20009145	+	protein_coding	ceruloplasmin [Source:MGI Symbol;Acc:MGI:88476]	ENSMUSG00000003617	1.457	6.331	5.617	0.974	2.051	1.653	1.026	2.375	2.284	1.961	1.178	0.862	0.944		-0.47	0.655
Crot	chr5	8966033	8997324	-	protein_coding	carnitine O-octanoyltransferase [Source:MGI Symbol;Acc:MGI:1921364]	ENSMUSG00000003623	32.107	30.922	33.501	30.725	34.127	32.892	37.116	37.295	30.02	33.631	35.117	38.35	32.353		0.056	0.744
Rps6ka1	chr4	133847290	133887797	-	protein_coding	ribosomal protein S6 kinase polypeptide 1 [Source:MGI Symbol;Acc:MGI:104558]	ENSMUSG00000003644	147.946	132.401	147.24	168.545	165.601	167.236	165.435	149.682	134.179	151.307	162.338	164.755	161.177		-0.022	0.913
Calb2	chr8	110137502	110168210	-	protein_coding	calbindin 2 [Source:MGI Symbol;Acc:MGI:101914]	ENSMUSG00000003657	0	0.119	0.044	0	0.051	0.067	0.004	0	0.032	0.029	0	0	0.072		0	1
Snrnp200	chr2	127208399	127240451	+	protein_coding	small nuclear ribonucleoprotein 200 (U5) [Source:MGI Symbol;Acc:MGI:2444401]	ENSMUSG00000003660	7.516	9.699	11.152	11.527	10.357	10.759	11.184	8.357	6.116	10.032	9.427	9.52	10.293		-0.224	0.398
Ciao1	chr2	127240938	127247816	-	protein_coding	cytosolic iron-sulfur protein assembly 1 [Source:MGI Symbol;Acc:MGI:1346998]	ENSMUSG00000003662	9.359	8.22	9.179	11.073	11.558	8.221	9.427	10.147	8.914	9.696	8.415	12.04	9.763		0.052	0.842
Has1	chr17	17843328	17855188	-	protein_coding	hyaluronan synthase 1 [Source:MGI Symbol;Acc:MGI:106590]	ENSMUSG00000003665	0	0	0	0	0	0	0	0	0	0	0	0	0		0	1
Taf6l	chr19	8772522	8786417	-	protein_coding	TATA-box binding protein associated factor 6 like [Source:MGI Symbol;Acc:MGI:2444957]	ENSMUSG00000003680	18.962	16.769	20.681	16.391	19.994	18.623	15.836	17.717	20.256	17.867	15.933	14.684	17.474		-0.075	0.724
Insig2	chr1	121304353	121332589	-	protein_coding	insulin induced gene 2 [Source:MGI Symbol;Acc:MGI:1920249]	ENSMUSG00000003721	17.998	15.827	19.852	18.925	18.06	20.345	21.771	20.949	18.594	17.128	18.876	23.739	19.983		0.065	0.765
Kpna6	chr4	129643980	129672767	-	protein_coding	karyopherin (importin) alpha 6 [Source:MGI Symbol;Acc:MGI:1100836]	ENSMUSG00000003731	3.169	3.509	2.492	3.816	2.387	2.851	2.908	3.414	2.642	3.142	3.868	3.3	3.329		0.161	0.514
Man1a	chr10	53904785	54075796	-	protein_coding	mannosidase 1, alpha [Source:MGI Symbol;Acc:MGI:104677]	ENSMUSG00000003746	23.546	28.701	36.388	35.929	34.177	35.809	42.479	31.275	23.007	29.396	35.338	36.277	38.351		-0.078	0.827
Itpkc	chr7	27207172	27228628	-	protein_coding	inositol 1,4,5-trisphosphate 3-kinase C [Source:MGI Symbol;Acc:MGI:2442554]	ENSMUSG00000003752	3.188	2.486	3.566	3.52	3.153	2.502	3.478	2.895	2.357	2.86	2.985	3.36	2.819		-0.139	0.58
Coq8b	chr7	27233023	27257950	+	protein_coding	coenzyme Q8B [Source:MGI Symbol;Acc:MGI:1924139]	ENSMUSG00000003762	5.489	4.234	7.213	4.686	6.045	5.019	5.599	6.473	6.98	6.564	5.529	5.907	6.102		0.164	0.485
Brd8	chr18	34598615	34624601	-	protein_coding	bromodomain containing 8 [Source:MGI Symbol;Acc:MGI:1925906]	ENSMUSG00000003778	11.54	12.328	11.469	15.459	13.274	11.252	13.967	14.553	14.457	12.385	14.486	14.101	15.024		0.16	0.335
Kif20a	chr18	34624624	34633265	+	protein_coding	kinesin family member 20A [Source:MGI Symbol;Acc:MGI:1201682]	ENSMUSG00000003779	0.846	0.39	0.957	0.744	0.812	0.703	0.561	0.869	0.669	0.752	0.152	0.331	0.486		-0.514	0.491
Farsa	chr8	84856989	84869257	+	protein_coding	phenylalanyl-tRNA synthetase, alpha subunit [Source:MGI Symbol;Acc:MGI:1913840]	ENSMUSG00000003808	12.983	14.837	16.849	13.591	16.49	13.514	16.071	21.395	18.589	13.575	13.477	16.323	17.572		0.162	0.516
Gcdh	chr8	84886393	84893921	-	protein_coding	glutaryl-Coenzyme A dehydrogenase [Source:MGI Symbol;Acc:MGI:104541]	ENSMUSG00000003809	6.396	6.682	6.204	5.926	6.824	4.833	7.8	7.857	8.282	6.84	6.229	7.6	7.509		0.197	0.369
Mast2	chr4	116306762	116464183	-	protein_coding	microtubule associated serine/threonine kinase 2 [Source:MGI Symbol;Acc:MGI:894676]	ENSMUSG00000003810	4.733	5.777	5.22	5.374	5.765	4.086	6.739	4.656	4.455	5.516	5.271	5.647	6.422		-0.042	0.893
Dnase2a	chr8	84908560	84911708	+	protein_coding	deoxyribonuclease II alpha [Source:MGI Symbol;Acc:MGI:1329019]	ENSMUSG00000003812	27.096	26.758	66.553	32.361	32.303	33.659	29.006	28.343	29.029	28.554	31.036	27.919	31.967		-0.219	0.566
Rad23a	chr8	84834652	84840665	-	protein_coding	RAD23 homolog A, nucleotide excision repair protein [Source:MGI Symbol;Acc:MGI:105126]	ENSMUSG00000003813	15.632	18.243	16.654	17.065	17.9	14.673	15.561	14.606	14.261	17.261	14.562	15.666	16.731		-0.093	0.56
Calr	chr8	84841850	84846934	-	protein_coding	calreticulin [Source:MGI Symbol;Acc:MGI:88252]	ENSMUSG00000003814	272.352	252.501	294.647	261.138	282.998	289.624	264.727	225.933	284.377	240.954	204.124	210.418	240.686		-0.235	0.116
Syce2	chr8	84872111	84888221	+	protein_coding	synaptonemal complex central element protein 2 [Source:MGI Symbol;Acc:MGI:1919096]	ENSMUSG00000003824	3.523	2.97	2.86	2.578	3.02	2.425	2.27	2.86	2.968	3.313	2.488	2.194	3.259		0.015	0.974
Nfat5	chr8	107293470	107379516	+	protein_coding	nuclear factor of activated T cells 5 [Source:MGI Symbol;Acc:MGI:1859333]	ENSMUSG00000003847	1.178	1.943	0.823	1.444	1.305	1.268	1.587	2.052	1.622	1.664	2.113	1.873	1.945		0.53	0.087
Nob1	chr8	107412489	107425049	-	protein_coding	NIN1/RPN12 binding protein 1 homolog [Source:MGI Symbol;Acc:MGI:1914869]	ENSMUSG00000003848	11.399	10.173	12.063	10.536	10.396	9.843	9.17	10.321	11.481	10.689	10.467	11.035	11.37		0.056	0.771
Nqo1	chr8	107388225	107403206	-	protein_coding	NAD(P)H dehydrogenase, quinone 1 [Source:MGI Symbol;Acc:MGI:103187]	ENSMUSG00000003849	0.11	0.384	0.131	0	0.057	0.179	0.02	0.018	0.179	0.269	0.045	0.081	0.121		0.166	0.947
Ppfia3	chr7	45339126	45366801	-	protein_coding	protein tyrosine phosphatase, receptor type, f polypeptide (PTPRF), interacting protein (liprin), alpha 3 [Source:MGI Symbol;Acc:MGI:1924037]	ENSMUSG00000003863	0.31	0.435	0.448	0.315	0.356	0.274	0.4	0.402	0.3	0.302	0.266	0.398	0.494		-0.04	0.941
Gys1	chr7	45434844	45456619	+	protein_coding	glycogen synthase 1, muscle [Source:MGI Symbol;Acc:MGI:101805]	ENSMUSG00000003865	3.249	3.521	3.823	2.908	2.973	3.225	3.469	3.294	3.378	3.756	2.156	3.046	2.863		-0.131	0.619
Ruvbl2	chr7	45421760	45438096	-	protein_coding	RuvB-like protein 2 [Source:MGI Symbol;Acc:MGI:1342299]	ENSMUSG00000003868	12.101	9.831	11.794	10.738	12.193	10.054	8.6	13.262	12.211	11.872	10.449	10.937	10.391		0.121	0.577
Lin7b	chr7	45367891	45370583	-	protein_coding	lin-7 homolog B (C. elegans) [Source:MGI Symbol;Acc:MGI:1330858]	ENSMUSG00000003872	0.414	0.282	0.316	0.498	0.363	0.758	0.53	0.694	0.619	0.614	0.786	0.981	0.66		0.754	0.159
Bax	chr7	45461697	45466898	-	protein_coding	BCL2-associated X protein [Source:MGI Symbol;Acc:MGI:99702]	ENSMUSG00000003873	40.072	35.438	38.179	35.411	39.105	37.646	33.527	41.779	42.925	44.351	34.639	32.236	40.563		0.078	0.704
Il7r	chr15	9506161	9529876	-	protein_coding	interleukin 7 receptor [Source:MGI Symbol;Acc:MGI:96562]	ENSMUSG00000003882	5.151	2.775	4.06	4.826	3.985	7.504	5.772	3.535	4.457	3.265	5.287	3.324	3.877		-0.302	0.426
Tfam	chr10	71225464	71238280	-	protein_coding	transcription factor A, mitochondrial [Source:MGI Symbol;Acc:MGI:107810]	ENSMUSG00000003923	3.97	3.939	4.244	4.607	4.017	4.28	3.509	3.789	3.85	4.351	4.167	3.345	3.929		-0.063	0.761
Zfp81	chr17	33329342	33358878	-	protein_coding	zinc finger protein 81 [Source:MGI Symbol;Acc:MGI:1890752]	ENSMUSG00000003929	2.103	1.696	2.179	2.206	1.928	1.58	1.591	2.146	1.651	1.827	2.272	2.28	2.121		0.136	0.594
Efnb3	chr11	69554092	69560205	-	protein_coding	ephrin B3 [Source:MGI Symbol;Acc:MGI:109196]	ENSMUSG00000003934	0.036	0.13	0.097	0.058	0.151	0.131	0.068	0.049	0.146	0.1	0.062	0.045	0.157		-0.229	0.834
Mmd	chr11	90249456	90278589	+	protein_coding	monocyte to macrophage differentiation-associated [Source:MGI Symbol;Acc:MGI:1914718]	ENSMUSG00000003948	4.891	4.08	3.994	4.36	4.252	4.791	4.332	5.332	4.008	5.598	4.874	5.757	5.247		0.236	0.215
Hlf	chr11	90336536	90390895	-	protein_coding	hepatic leukemia factor [Source:MGI Symbol;Acc:MGI:96108]	ENSMUSG00000003949	1.825	1.343	0.57	1.168	0.742	0.95	1.916	1.161	1.005	0.98	1.593	1.315	1.043		0.047	0.954
Fam162a	chr16	36043844	36071515	-	protein_coding	family with sequence similarity 162, member A [Source:MGI Symbol;Acc:MGI:1917436]	ENSMUSG00000003955	18.487	15.08	19.029	14.743	17.021	16.67	12.424	14.619	18.482	14.626	11.092	11.69	15.718		-0.174	0.577
Rpl8	chr15	76904071	76906318	+	protein_coding	ribosomal protein L8 [Source:MGI Symbol;Acc:MGI:1350927]	ENSMUSG00000003970	61.173	62.587	60.298	51.695	51.912	58.843	41.906	49.713	58.938	58.968	46.492	47.714	50.544		-0.076	0.762
Grm3	chr5	9485541	9725170	-	protein_coding	glutamate receptor, metabotropic 3 [Source:MGI Symbol;Acc:MGI:1351340]	ENSMUSG00000003974	1.028	1.285	1.605	1.853	1.005	1.104	0.843	0.353	0.684	1.041	1.127	0.936	0.852		-0.684	0.233
Ssbp2	chr13	91461050	91703429	+	protein_coding	single-stranded DNA binding protein 2 [Source:MGI Symbol;Acc:MGI:1914220]	ENSMUSG00000003992	7.234	8.355	7.324	6.219	7.835	8.008	7.911	6.827	8.985	6.961	7.255	5.954	7.883		-0.071	0.766
Fancl	chr11	26386135	26471876	+	protein_coding	Fanconi anemia, complementation group L [Source:MGI Symbol;Acc:MGI:1914280]	ENSMUSG00000004018	2.699	2.382	2.992	2.237	2.687	2.932	2.567	2.887	3.005	2.674	3.077	3.144	2.923		0.157	0.406
Brinp2	chr1	158245269	158356326	-	protein_coding	bone morphogenic protein/retinoic acid inducible neural-specific 2 [Source:MGI Symbol;Acc:MGI:2443333]	ENSMUSG00000004031	0.077	0.062	0.053	0	0.064	0.05	0.012	0.066	0.029	0.112	0.267	0.115	0.218		1.71	0.244
Gstm5	chr3	107895821	107898686	+	protein_coding	glutathione S-transferase, mu 5 [Source:MGI Symbol;Acc:MGI:1309466]	ENSMUSG00000004032	14.494	12.115	15.936	13.207	14.964	14.357	12.257	14.051	12.797	15.631	12.276	12.51	16.571		-0.013	0.968
Gstm7	chr3	107926334	107931817	-	protein_coding	glutathione S-transferase, mu 7 [Source:MGI Symbol;Acc:MGI:1915562]	ENSMUSG00000004035	0.573	0.516	0.472	0.789	0.171	0.653	0.453	0.485	0.464	0.63	0.754	0.14	0.955		-0.124	0.925
Gstm3	chr3	107963696	107969283	-	protein_coding	glutathione S-transferase, mu 3 [Source:MGI Symbol;Acc:MGI:106026]	ENSMUSG00000004038	0	0	0	0	0	0	0	0	0	0	0	0	0		0	1
Stat3	chr11	100885098	100939540	-	protein_coding	signal transducer and activator of transcription 3 [Source:MGI Symbol;Acc:MGI:103038]	ENSMUSG00000004040	25.9	27.717	33.39	33.931	30.959	29.416	30.396	25.657	28.172	33.405	29.102	30.476	33.2		-0.02	0.933
Stat5a	chr11	100859351	100885169	+	protein_coding	signal transducer and activator of transcription 5A [Source:MGI Symbol;Acc:MGI:103036]	ENSMUSG00000004043	2.456	3.093	1.968	1.99	2.351	2.516	2.117	2.837	2.438	2.669	2.237	2.466	2.752		0.178	0.43
Cavin1	chr11	100956733	100970887	-	protein_coding	caveolae associated 1 [Source:MGI Symbol;Acc:MGI:1277968]	ENSMUSG00000004044	0.256	1.353	0.397	0.127	0.143	0.299	0.188	0.1	0.464	0.081	0.347	0.009	0.538		-1.423	0.423
Map3k11	chr19	5689131	5702862	+	protein_coding	mitogen-activated protein kinase kinase kinase 11 [Source:MGI Symbol;Acc:MGI:1346880]	ENSMUSG00000004054	15.147	17.887	22.457	19.594	22.655	17.437	19.966	13.439	12.426	16.018	17.014	15.523	16.702		-0.361	0.089
Akt2	chr7	27591552	27640826	+	protein_coding	thymoma viral proto-oncogene 2 [Source:MGI Symbol;Acc:MGI:104874]	ENSMUSG00000004056	3.199	3.977	3.807	3.331	3.124	3.606	3.808	3.584	3.529	3.619	3.51	3.65	3.279		-0.011	0.962
Dnaja3	chr16	4684070	4707695	+	protein_coding	DnaJ heat shock protein family (Hsp40) member A3 [Source:MGI Symbol;Acc:MGI:1933786]	ENSMUSG00000004069	21.054	20.237	22.827	25.953	21.29	22.811	19.712	18.843	21.084	19.801	21.183	22.961	20.495		-0.074	0.661
Hmox2	chr16	4726363	4766742	+	protein_coding	heme oxygenase 2 [Source:MGI Symbol;Acc:MGI:109373]	ENSMUSG00000004070	33.438	29.282	31.195	31.352	32.369	33.718	27.006	33.339	32.862	32.866	32.248	31.356	32.311		0.069	0.617
Cdip1	chr16	4765461	4790292	-	protein_coding	cell death inducing Trp53 target 1 [Source:MGI Symbol;Acc:MGI:1913876]	ENSMUSG00000004071	13.446	18.179	15.827	16.116	14.958	13.473	18.102	19.252	13.282	15.182	16.237	19.384	19.775		0.123	0.617
Map3k20	chr2	72285637	72442610	+	protein_coding	mitogen-activated protein kinase kinase kinase 20 [Source:MGI Symbol;Acc:MGI:2443258]	ENSMUSG00000004085	1.211	1.264	1.152	1.289	1.099	0.816	1.665	1.11	0.619	0.891	1.048	0.952	0.912		-0.424	0.199
Cwc15	chr9	14500617	14510577	+	protein_coding	CWC15 spliceosome-associated protein [Source:MGI Symbol;Acc:MGI:1913320]	ENSMUSG00000004096	28.501	27.351	22.703	27.61	26.029	29.065	21.342	26.212	25.51	28.386	22.48	22.1	25.557		-0.032	0.902
Col5a3	chr9	20770050	20815067	-	protein_coding	collagen, type V, alpha 3 [Source:MGI Symbol;Acc:MGI:1858212]	ENSMUSG00000004098	0	0	0	0	0	0	0.005	0.008	0	0.003	0	0	0		0	1
Dnmt1	chr9	20907209	20959888	-	protein_coding	DNA methyltransferase (cytosine-5) 1 [Source:MGI Symbol;Acc:MGI:94912]	ENSMUSG00000004099	4.603	3.608	4.117	4.665	4.42	3.57	4.984	5.888	3.421	4.263	3.749	3.764	5.244		0.006	0.989
Ppan	chr9	20888175	20892178	+	protein_coding	peter pan homolog (Drosophila) [Source:MGI Symbol;Acc:MGI:2178445]	ENSMUSG00000004100	13.558	12.493	14.958	16.473	16.463	14.234	13.747	18.426	15.968	17.524	14.339	14.645	14.258		0.13	0.501
Angptl2	chr2	33216069	33247717	+	protein_coding	angiopoietin-like 2 [Source:MGI Symbol;Acc:MGI:1347002]	ENSMUSG00000004105	0.159	0.031	0.125	0.023	0.016	0.014	0.03	0.126	0.272	0.095	0.11	0.176	0.07		1.673	0.119
Cacna1e	chr1	154390731	154864067	-	protein_coding	calcium channel, voltage-dependent, R type, alpha 1E subunit [Source:MGI Symbol;Acc:MGI:106217]	ENSMUSG00000004110	0.049	0.034	0.108	0.039	0.015	0.079	0.054	0.036	0.063	0.067	0.052	0.091	0.095		0.279	0.768
Cacna1b	chr2	24603887	24763152	-	protein_coding	calcium channel, voltage-dependent, N type, alpha 1B subunit [Source:MGI Symbol;Acc:MGI:88296]	ENSMUSG00000004113	0.014	0.019	0.018	0.003	0.002	0.024	0.009	0.011	0.046	0.039	0.023	0.068	0.022		1.516	0.254
Trmt10a	chr3	138143448	138159821	+	protein_coding	tRNA methyltransferase 10A [Source:MGI Symbol;Acc:MGI:1920421]	ENSMUSG00000004127	1.121	1.173	1.078	1.353	1.399	1.128	1.22	1.87	1.48	1.842	1.972	1.436	1.46		0.465	0.048
Etv1	chr12	38779380	38870484	+	protein_coding	ets variant 1 [Source:MGI Symbol;Acc:MGI:99254]	ENSMUSG00000004151	1.669	1.491	1.264	1.633	1.278	1.953	1.982	1.678	1.527	1.282	1.722	1.928	1.681		0.049	0.891
Kifc2	chr15	76660641	76668196	+	protein_coding	kinesin family member C2 [Source:MGI Symbol;Acc:MGI:109187]	ENSMUSG00000004187	1.408	2.741	2.112	1.481	2	2.334	2.355	2.195	2.005	1.972	2.25	2.641	3.554		0.208	0.566
Psap	chr10	60277627	60302597	+	protein_coding	prosaposin [Source:MGI Symbol;Acc:MGI:97783]	ENSMUSG00000004207	616.466	776.181	1190.16	472.851	956.657	801.421	881.838	654.583	1055.54	766.12	818.659	855.864	664.197		0.004	0.995
Ikbkg	chrX	74393291	74453854	+	protein_coding	inhibitor of kappaB kinase gamma [Source:MGI Symbol;Acc:MGI:1338074]	ENSMUSG00000004221	6.146	6.913	7.771	7.844	8.567	8.341	9.128	9.174	6.417	9.47	8.649	9.332	8.636		0.13	0.588
Pax2	chr19	44756045	44837871	+	protein_coding	paired box 2 [Source:MGI Symbol;Acc:MGI:97486]	ENSMUSG00000004231	0	0	0	0	0	0	0	0	0	0	0	0	0		0	1
Wars2	chr3	99141068	99220203	+	protein_coding	tryptophanyl tRNA synthetase 2 (mitochondrial) [Source:MGI Symbol;Acc:MGI:1917810]	ENSMUSG00000004233	2.007	1.865	1.591	1.672	1.635	1.448	1.533	2.053	2.1	1.477	1.718	1.93	1.692		0.176	0.444
Atn1	chr6	124742544	124756524	-	protein_coding	atrophin 1 [Source:MGI Symbol;Acc:MGI:104725]	ENSMUSG00000004263	0.073	0.059	0.057	0.024	0.032	0.089	0.067	0.054	0.055	0.049	0.051	0.065	0.032		-0.093	0.922
Phb2	chr6	124712336	124716950	+	protein_coding	prohibitin 2 [Source:MGI Symbol;Acc:MGI:102520]	ENSMUSG00000004264	38.207	38.039	39.532	39.127	36.343	39.189	34.72	36.756	33.026	41.557	31.187	38.005	37.104		-0.062	0.717
Ptpn6	chr6	124720707	124738714	-	protein_coding	protein tyrosine phosphatase, non-receptor type 6 [Source:MGI Symbol;Acc:MGI:96055]	ENSMUSG00000004266	161.911	159.523	227.665	181.19	196.624	162.624	172.335	189.235	176.436	190.731	163.68	188.176	165.824		-0.004	0.989
Eno2	chr6	124760055	124769673	-	protein_coding	enolase 2, gamma neuronal [Source:MGI Symbol;Acc:MGI:95394]	ENSMUSG00000004267	0.646	0.826	0.749	0.599	0.669	1.752	0.798	0.247	1.302	1.285	1.411	1.011	1.36		0.051	0.97
Emg1	chr6	124704381	124712178	-	protein_coding	EMG1 N1-specific pseudouridine methyltransferase [Source:MGI Symbol;Acc:MGI:1315195]	ENSMUSG00000004268	39.515	36.992	32.622	41.022	43.69	36.55	31.858	42.74	47.503	43.069	38.949	35.441	40.033		0.158	0.416
Lpcat3	chr6	124663027	124704418	+	protein_coding	lysophosphatidylcholine acyltransferase 3 [Source:MGI Symbol;Acc:MGI:1315211]	ENSMUSG00000004270	79.67	69.75	88.573	98.665	90.282	95.36	97.535	95.992	80.061	85.021	98.549	111.846	93.597		0.09	0.677
Atp6v1f	chr6	29467718	29470512	+	protein_coding	ATPase, H+ transporting, lysosomal V1 subunit F [Source:MGI Symbol;Acc:MGI:1913394]	ENSMUSG00000004285	22.105	20.335	20.364	17.639	17.723	19.196	16.052	18.668	20.651	19.297	15.359	17.019	17.896		-0.055	0.816
Il12b	chr11	44400063	44414033	+	protein_coding	interleukin 12b [Source:MGI Symbol;Acc:MGI:96540]	ENSMUSG00000004296	1.42	0.119	1.68	0.213	0.344	0.59	0.022	0.565	1.353	6.471	1.031	0.299	0.262		1.563	0.472
Clcn5	chrX	7153810	7188714	-	protein_coding	chloride channel, voltage-sensitive 5 [Source:MGI Symbol;Acc:MGI:99486]	ENSMUSG00000004317	2.914	3.384	2.659	3.665	3.797	2.985	3.899	2.56	2.096	2.638	3.553	3.777	2.637		-0.22	0.476
Clcn3	chr8	60910389	60983300	-	protein_coding	chloride channel, voltage-sensitive 3 [Source:MGI Symbol;Acc:MGI:103555]	ENSMUSG00000004319	10.89	11.35	12.219	12.029	13.821	12.748	13.118	11.027	9.839	13.335	13.005	13.386	11.446		-0.048	0.828
Hif3a	chr7	17031507	17062427	-	protein_coding	hypoxia inducible factor 3, alpha subunit [Source:MGI Symbol;Acc:MGI:1859778]	ENSMUSG00000004328	0.05	0.036	0.001	0.044	0.008	0.096	0.077	0.019	0.075	0.113	0.043	0.077	0.075		1.002	0.569
Gpx6	chr13	21312125	21319624	+	protein_coding	glutathione peroxidase 6 [Source:MGI Symbol;Acc:MGI:1922762]	ENSMUSG00000004341	0	0	0	0	0.053	0.035	0	0	0.008	0.05	0	0	0		0	1
Gpx5	chr13	21286429	21292731	-	protein_coding	glutathione peroxidase 5 [Source:MGI Symbol;Acc:MGI:104886]	ENSMUSG00000004344	0	0	0	0	0	0	0.015	0.02	0	0	0	0.018	0		0	1
Pde1c	chr6	56069804	56569103	-	protein_coding	phosphodiesterase 1C [Source:MGI Symbol;Acc:MGI:108413]	ENSMUSG00000004347	0.001	0.039	0.014	0	0.011	0	0.012	0	0.007	0.039	0.004	0.001	0.023		-0.973	0.723
Utp20	chr10	88746607	88826804	-	protein_coding	UTP20 small subunit processome component [Source:MGI Symbol;Acc:MGI:1917933]	ENSMUSG00000004356	1.768	2.136	1.985	2.318	2.168	1.532	1.881	1.851	1.684	2.322	2.597	1.608	1.962		-0.009	0.98
Spic	chr10	88674772	88683023	-	protein_coding	Spi-C transcription factor (Spi-1/PU.1 related) [Source:MGI Symbol;Acc:MGI:1341168]	ENSMUSG00000004359	0.075	0.221	0.038	0.282	0.131	0.119	0.06	0.197	0.019	0.332	0.016	0.208	0.257		0.429	0.817
9330159F19Rik	chr10	29211606	29230779	+	protein_coding	RIKEN cDNA 9330159F19 gene [Source:MGI Symbol;Acc:MGI:3036239]	ENSMUSG00000004360	0.003	0.036	0.036	0	0.016	0.037	0.033	0.088	0.109	0.023	0.022	0.002	0.052		0.424	0.882
Cul3	chr1	80264923	80340480	-	protein_coding	cullin 3 [Source:MGI Symbol;Acc:MGI:1347360]	ENSMUSG00000004364	7.721	8.266	10.62	7.614	9.699	7.676	10.832	10.388	10.019	9.819	9.608	9.034	7.897		0.069	0.789
Sst	chr16	23889581	23890844	-	protein_coding	somatostatin [Source:MGI Symbol;Acc:MGI:98326]	ENSMUSG00000004366	1.046	1.43	0.599	0.568	0.684	1.86	1.093	0.393	1.241	3.012	2.469	0.773	1.776		0.169	0.902
Il11	chr7	4772373	4782857	-	protein_coding	interleukin 11 [Source:MGI Symbol;Acc:MGI:107613]	ENSMUSG00000004371	0	0	0	0	0	0.012	0	0.003	0	0.008	0	0	0.008		0	1
Large1	chr8	72814599	73353540	-	protein_coding	LARGE xylosyl- and glucuronyltransferase 1 [Source:MGI Symbol;Acc:MGI:1342270]	ENSMUSG00000004383	6.464	4.959	6.487	4.182	5.463	6.926	5.954	5.083	7.311	4.371	4.966	5.095	5.633		-0.114	0.705
Ddx56	chr11	6258919	6267772	-	protein_coding	DEAD (Asp-Glu-Ala-Asp) box polypeptide 56 [Source:MGI Symbol;Acc:MGI:1277172]	ENSMUSG00000004393	20.889	20.431	26.206	25.456	25.499	21.22	23.537	22.189	23.223	27.097	22.916	25.72	24.066		0.045	0.824
Tmed4	chr11	6270369	6274870	-	protein_coding	transmembrane p24 trafficking protein 4 [Source:MGI Symbol;Acc:MGI:1915070]	ENSMUSG00000004394	36.416	37.558	39.727	45.669	41.285	42.013	36.328	38.7	43.008	45.892	43.18	36.924	44.183		0.073	0.667
Col26a1	chr5	136741759	136883184	-	protein_coding	collagen, type XXVI, alpha 1 [Source:MGI Symbol;Acc:MGI:2155345]	ENSMUSG00000004415	0	0	0.003	0	0	0	0.002	0.046	0.016	0	0.015	0	0.017		0	1
Bid	chr6	120892854	120916853	-	protein_coding	BH3 interacting domain death agonist [Source:MGI Symbol;Acc:MGI:108093]	ENSMUSG00000004446	38.546	37.295	32.138	35.78	34.694	35.866	36.458	39.993	31.996	41.359	40.457	45	36.291		0.13	0.433
Ralb	chr1	119470305	119504794	-	protein_coding	v-ral simian leukemia viral oncogene B [Source:MGI Symbol;Acc:MGI:1927244]	ENSMUSG00000004451	68.421	51.537	52.937	64.515	60.087	60.363	57.464	53.585	54.247	62.532	58.623	58.723	62.987		-0.019	0.931
Ppp1cc	chr5	122158278	122175273	+	protein_coding	protein phosphatase 1, catalytic subunit, gamma isoform [Source:MGI Symbol;Acc:MGI:104872]	ENSMUSG00000004455	1.96	1.513	1.939	1.711	1.74	1.636	1.793	1.927	1.917	1.478	1.649	1.793	1.706		-0.005	0.988
Dnajb11	chr16	22857845	22879634	+	protein_coding	DnaJ heat shock protein family (Hsp40) member B11 [Source:MGI Symbol;Acc:MGI:1915088]	ENSMUSG00000004460	38.214	38.5	35.843	41.748	43.631	43.064	37.093	39.656	41.999	42.699	38.616	40.937	42.572		0.055	0.698
Tbccd1	chr16	22813215	22857569	-	protein_coding	TBCC domain containing 1 [Source:MGI Symbol;Acc:MGI:1917823]	ENSMUSG00000004462	11.607	10.641	11.54	11.12	14.399	13.385	10.991	12.385	11.245	12.284	11.579	11.948	12.859		0.021	0.925
Clec11a	chr7	44302687	44306902	-	protein_coding	C-type lectin domain family 11, member a [Source:MGI Symbol;Acc:MGI:1298219]	ENSMUSG00000004473	0.102	0.331	0.088	0.158	0.132	0.109	0.297	0.211	0.212	0.202	0.066	0.093	0.163		-0.159	0.884
Zfp324	chr7	12965838	12973822	+	protein_coding	zinc finger protein 324 [Source:MGI Symbol;Acc:MGI:2444641]	ENSMUSG00000004500	4.701	3.747	4.13	4.691	5.006	5.337	4.728	3.829	4.98	3.933	3.849	5.189	4.666		-0.063	0.811
Gab2	chr7	97081586	97308946	+	protein_coding	growth factor receptor bound protein 2-associated protein 2 [Source:MGI Symbol;Acc:MGI:1333854]	ENSMUSG00000004508	6.788	7.623	8.303	7.534	8.254	7.305	9.284	9.212	7.291	9.335	8.19	10.801	9.159		0.18	0.371
Coro1c	chr5	113842436	113908758	-	protein_coding	coronin, actin binding protein 1C [Source:MGI Symbol;Acc:MGI:1345964]	ENSMUSG00000004530	37.114	39.91	48.797	40.092	40.138	34.293	40.846	38.863	33.167	39.485	36.114	42.65	36.415		-0.089	0.627
Tax1bp1	chr6	52713729	52766780	+	protein_coding	Tax1 (human T cell leukemia virus type I) binding protein 1 [Source:MGI Symbol;Acc:MGI:1289308]	ENSMUSG00000004535	35.429	41.299	40.748	43.752	43.815	39.524	42.216	39.778	40.42	43.019	44.802	43.418	46.466		0.067	0.637
Psg17	chr7	18813937	18821607	-	protein_coding	pregnancy specific glycoprotein 17 [Source:MGI Symbol;Acc:MGI:1347250]	ENSMUSG00000004540	0	0	0	0	0	0	0	0	0	0	0	0	0		0	1
Psg19	chr7	18789567	18798510	-	protein_coding	pregnancy specific glycoprotein 19 [Source:MGI Symbol;Acc:MGI:1347252]	ENSMUSG00000004542	0	0	0	0	0	0	0.003	0	0	0	0	0	0		0	1
Ctse	chr1	131638306	131675505	+	protein_coding	cathepsin E [Source:MGI Symbol;Acc:MGI:107361]	ENSMUSG00000004552	8.095	6.445	21.773	8.131	6.592	6.715	7.337	4.804	3.945	3.74	2.531	1.515	1.928		-1.632	0.022
Ndrg2	chr14	51905271	51913488	-	protein_coding	N-myc downstream regulated gene 2 [Source:MGI Symbol;Acc:MGI:1352498]	ENSMUSG00000004558	18.687	16.987	18.037	12.027	11.401	13.819	11.457	13.259	13.7	17.533	10.834	13.537	17.022		-0.026	0.953
Mettl17	chr14	51884842	51891868	+	protein_coding	methyltransferase like 17 [Source:MGI Symbol;Acc:MGI:1098577]	ENSMUSG00000004561	8.871	8.94	9.422	10.842	11.368	9.543	10.479	14.207	12.412	12.159	11.34	9.281	13.755		0.276	0.213
Arhgef40	chr14	51984838	52006251	+	protein_coding	Rho guanine nucleotide exchange factor (GEF) 40 [Source:MGI Symbol;Acc:MGI:2685515]	ENSMUSG00000004562	14.096	17.568	14.065	14.772	16.449	15.144	20.528	17.353	13.18	11.405	14.871	14.498	17.944		-0.12	0.653
Pnpla6	chr8	3515384	3544267	+	protein_coding	patatin-like phospholipase domain containing 6 [Source:MGI Symbol;Acc:MGI:1354723]	ENSMUSG00000004565	3.722	3.986	5.158	4.295	4.13	4.564	6.294	3.947	4.314	4.041	3.827	5.466	5.416		-0.069	0.846
Mcoln1	chr8	3500457	3515232	+	protein_coding	mucolipin 1 [Source:MGI Symbol;Acc:MGI:1890498]	ENSMUSG00000004567	29.39	33.213	39.985	38.764	39.071	35.344	43.231	44.584	43.033	41.651	43.589	43.028	45.796		0.235	0.148
Arhgef18	chr8	3393038	3456601	+	protein_coding	rho/rac guanine nucleotide exchange factor (GEF) 18 [Source:MGI Symbol;Acc:MGI:2142567]	ENSMUSG00000004568	4.761	7.015	7.359	7.874	7.047	6.113	8.453	6.605	6.665	7.127	8.648	6.179	8.518		0.045	0.898
Pkn2	chr3	142790902	142882004	-	protein_coding	protein kinase N2 [Source:MGI Symbol;Acc:MGI:109211]	ENSMUSG00000004591	5.542	5.606	6.134	6.358	6.185	6.777	5.576	5.142	5.133	6.222	7.153	6.142	6.397		-0.01	0.971
Cd33	chr7	43524216	43544428	-	protein_coding	CD33 antigen [Source:MGI Symbol;Acc:MGI:99440]	ENSMUSG00000004609	57.607	75.21	62.501	80.331	65.33	66.983	81.257	89.229	66.711	80.503	101.137	105.331	81.542		0.32	0.153
Etfb	chr7	43444083	43457800	+	protein_coding	electron transferring flavoprotein, beta polypeptide [Source:MGI Symbol;Acc:MGI:106098]	ENSMUSG00000004610	13.89	11.159	11.47	9.225	9.492	10.944	10.011	11.959	11.95	12.776	10.474	10.917	11.3		0.097	0.667
Nkg7	chr7	43437073	43438249	+	protein_coding	natural killer cell group 7 sequence [Source:MGI Symbol;Acc:MGI:1931250]	ENSMUSG00000004612	0.776	1.001	2.024	0.386	0.222	0.395	0.477	0.255	3.374	2.124	1.631	0.205	0.728		0.041	0.987
Lim2	chr7	43430088	43435996	+	protein_coding	lens intrinsic membrane protein 2 [Source:MGI Symbol;Acc:MGI:104698]	ENSMUSG00000004613	0	0	0	0	0	0	0	0	0	0	0	0	0		0	1
Stxbp2	chr8	3630955	3643644	+	protein_coding	syntaxin binding protein 2 [Source:MGI Symbol;Acc:MGI:107370]	ENSMUSG00000004626	15.781	18.463	25.281	19.065	20.972	17.451	23.325	23.688	19.347	18.967	19.589	21.502	18.146		0.011	0.975
Pcp2	chr8	3623371	3625545	-	protein_coding	Purkinje cell protein 2 (L7) [Source:MGI Symbol;Acc:MGI:97508]	ENSMUSG00000004630	0	0.046	0	0	0.011	0.014	0	0	0.013	0	0.025	0	0		0	1
Sgce	chr6	4674350	4747207	-	protein_coding	sarcoglycan, epsilon [Source:MGI Symbol;Acc:MGI:1329042]	ENSMUSG00000004631	63.054	61.324	77.282	69.694	75.076	70.174	67.603	67.493	67.743	71.112	66.059	69.831	69.016		-0.013	0.944
Chn2	chr6	54039573	54301810	+	protein_coding	chimerin 2 [Source:MGI Symbol;Acc:MGI:1917243]	ENSMUSG00000004633	21.497	22.045	21.494	21.137	20.859	18.98	20.075	21.279	17.897	19.476	19.69	19.14	19.662		-0.094	0.438
Wwox	chr8	114439655	115352708	+	protein_coding	WW domain-containing oxidoreductase [Source:MGI Symbol;Acc:MGI:1931237]	ENSMUSG00000004637	1.288	1.339	1.993	1.627	1.622	0.986	1.569	1.283	2.004	1.69	1.782	2.062	1.848		0.199	0.569
Slbp	chr5	33634952	33652574	-	protein_coding	stem-loop binding protein [Source:MGI Symbol;Acc:MGI:108402]	ENSMUSG00000004642	11.957	8.702	10.375	11.637	11.936	9.742	10.16	12.38	11.713	10.547	12.148	11.019	11.912		0.135	0.429
Tyr	chr7	87424771	87493512	-	protein_coding	tyrosinase [Source:MGI Symbol;Acc:MGI:98880]	ENSMUSG00000004651	0	0	0.002	0.004	0	0	0	0	0.007	0	0	0.002	0.01		0	1
Ghrhr	chr6	55376343	55388530	+	protein_coding	growth hormone releasing hormone receptor [Source:MGI Symbol;Acc:MGI:95710]	ENSMUSG00000004654	0	0	0	0	0	0	0	0	0	0	0	0	0		0	1
Aqp1	chr6	55336432	55348555	+	protein_coding	aquaporin 1 [Source:MGI Symbol;Acc:MGI:103201]	ENSMUSG00000004655	0	0	0.007	0	0.02	0	0	0.006	0.042	0	0.027	0	0.024		0	1
Arid3b	chr9	57790353	57836793	-	protein_coding	AT rich interactive domain 3B (BRIGHT-like) [Source:MGI Symbol;Acc:MGI:1930768]	ENSMUSG00000004661	8.617	10.705	9.538	10.614	9.323	9.633	13.921	12.679	7.326	10.205	13.286	17.894	12.021		0.209	0.594
Cnn2	chr10	79988584	79996062	+	protein_coding	calponin 2 [Source:MGI Symbol;Acc:MGI:105093]	ENSMUSG00000004665	9.019	6.329	7.126	8.94	7.694	8.729	5.467	6.384	6.674	7.014	3.922	6.396	5.736		-0.281	0.368
Polr2e	chr10	80035949	80039795	-	protein_coding	polymerase (RNA) II (DNA directed) polypeptide E [Source:MGI Symbol;Acc:MGI:1913670]	ENSMUSG00000004667	55.099	51.516	48.5	44.056	52.381	48.936	41.33	46.704	52.565	54.317	41.683	41.995	49.249		-0.032	0.896
Abca13	chr11	9191942	9684259	+	protein_coding	ATP-binding cassette, sub-family A (ABC1), member 13 [Source:MGI Symbol;Acc:MGI:2388707]	ENSMUSG00000004668	0.097	0.216	0.099	0.167	0.133	0.041	0.135	0.073	0.104	0.145	0.3	0.034	0.097		-0.418	0.684
Myo9b	chr8	71272714	71360713	+	protein_coding	myosin IXb [Source:MGI Symbol;Acc:MGI:106624]	ENSMUSG00000004677	12.735	20.164	19.012	16.294	16.253	15.602	21.338	17.458	15.054	18.244	19.334	17.19	18.88		0.03	0.926
Hdac9	chr12	34047580	34528874	-	protein_coding	histone deacetylase 9 [Source:MGI Symbol;Acc:MGI:1931221]	ENSMUSG00000004698	2.272	2.941	2.522	2.54	1.761	1.707	1.742	2.124	1.815	1.779	1.84	1.673	1.348		-0.27	0.355
Ly9	chr1	171588624	171607410	-	protein_coding	lymphocyte antigen 9 [Source:MGI Symbol;Acc:MGI:96885]	ENSMUSG00000004707	34.466	40.015	94.061	46.027	59.787	61.266	38.068	64.304	83.515	71.526	54.2	52.871	61.931		0.33	0.441
Cd244	chr1	171559193	171585318	+	protein_coding	CD244 natural killer cell receptor 2B4 [Source:MGI Symbol;Acc:MGI:109294]	ENSMUSG00000004709	3.142	2.919	3.353	2.525	2.112	2.766	1.452	2.703	2.826	2.55	1.682	2.278	1.706		-0.063	0.916
Adgre1	chr17	57358686	57483529	+	protein_coding	adhesion G protein-coupled receptor E1 [Source:MGI Symbol;Acc:MGI:106912]	ENSMUSG00000004730	148.239	161.905	205.785	173.321	182.747	215.645	178.633	191.719	196.035	197.988	192.3	200.047	205.837		0.133	0.412
Mtfp1	chr11	4091480	4095445	-	protein_coding	mitochondrial fission process 1 [Source:MGI Symbol;Acc:MGI:1916686]	ENSMUSG00000004748	3.783	4.469	4.869	3.206	3.811	3.702	3.078	4.134	4.513	4.818	4.203	5.759	4.191		0.296	0.289
Rab23	chr1	33719895	33742564	+	protein_coding	RAB23, member RAS oncogene family [Source:MGI Symbol;Acc:MGI:99833]	ENSMUSG00000004768	1.233	1.286	1.421	1.186	1.694	1.372	1.26	0.902	1.415	1.377	0.986	1.674	1.592		-0.077	0.861
Rab11a	chr9	64715299	64737758	-	protein_coding	RAB11A, member RAS oncogene family [Source:MGI Symbol;Acc:MGI:1858202]	ENSMUSG00000004771	57.352	50.222	53.768	51.082	53.702	51.367	51.148	53.785	56.926	46.758	48.434	50.991	51.634		-0.034	0.822
Eif2b2	chr12	85219481	85226628	+	protein_coding	eukaryotic translation initiation factor 2B, subunit 2 beta [Source:MGI Symbol;Acc:MGI:2145118]	ENSMUSG00000004788	10.876	12.013	11.658	11.519	11.128	11.238	11.255	13.919	11.957	11.802	10.743	13.317	10.108		0.091	0.633
Dlst	chr12	85110833	85134088	+	protein_coding	dihydrolipoamide S-succinyltransferase (E2 component of 2-oxo-glutarate complex) [Source:MGI Symbol;Acc:MGI:1926170]	ENSMUSG00000004789	17.772	19.462	22.363	19.869	21.021	20.157	21.467	25.224	21.684	22.935	23.928	20.271	20.534		0.135	0.378
Pgf	chr12	85166635	85177790	-	protein_coding	placental growth factor [Source:MGI Symbol;Acc:MGI:105095]	ENSMUSG00000004791	0	0.25	0.019	0.05	0.043	0.145	0.024	0.049	0	0.056	0	0.02	0.06		-0.84	0.725
Ulk2	chr11	61775649	61855073	-	protein_coding	unc-51 like kinase 2 [Source:MGI Symbol;Acc:MGI:1352758]	ENSMUSG00000004798	23.679	25.516	28.203	29.27	29.266	31.452	33.542	28.628	25.992	25.185	33.375	31.376	30.15		0.018	0.946
Ccl24	chr5	135569937	135573049	-	protein_coding	chemokine (C-C motif) ligand 24 [Source:MGI Symbol;Acc:MGI:1928953]	ENSMUSG00000004814	3.08	1.623	1.654	2.868	2.901	2.868	1.741	1.78	1.413	2.747	2.35	1.787	1.196		-0.276	0.57
Dgkq	chr5	108646693	108660811	-	protein_coding	diacylglycerol kinase, theta [Source:MGI Symbol;Acc:MGI:102918]	ENSMUSG00000004815	2.116	3.663	3.656	2.839	2.964	2.891	3.708	2.809	3.379	2.774	3.489	2.107	2.715		-0.173	0.604
Tmed11	chr5	108777235	108795363	-	protein_coding	transmembrane p24 trafficking protein 11 [Source:MGI Symbol;Acc:MGI:1914616]	ENSMUSG00000004821	0	0	0	0	0	0	0	0	0	0	0	0	0		0	1
Grap	chr11	61653265	61672784	+	protein_coding	GRB2-related adaptor protein [Source:MGI Symbol;Acc:MGI:1918770]	ENSMUSG00000004837	49.431	36.708	35.676	41.634	39.17	43.006	40.22	76.247	63.813	71.962	47.989	50.959	57.992		0.584	0.013
Pou1f1	chr16	65520511	65535005	+	protein_coding	POU domain, class 1, transcription factor 1 [Source:MGI Symbol;Acc:MGI:97588]	ENSMUSG00000004842	0.048	0.026	0.01	0.079	0	0.035	0.009	0.02	0.034	0.025	0.043	0.015	0.032		0	1
Chmp2b	chr16	65539133	65562697	-	protein_coding	charged multivesicular body protein 2B [Source:MGI Symbol;Acc:MGI:1916192]	ENSMUSG00000004843	24.617	20.373	21.947	23.035	22.312	21.256	19.179	20.852	21.244	20.085	21.72	22.541	21.296		-0.022	0.91
Plod3	chr5	136987019	136996648	+	protein_coding	procollagen-lysine, 2-oxoglutarate 5-dioxygenase 3 [Source:MGI Symbol;Acc:MGI:1347008]	ENSMUSG00000004846	48.588	40.127	64.654	58.265	52.947	51.956	59.407	48.345	49.075	46.43	46.18	43.911	56.514		-0.153	0.464
Ap1s1	chr5	137034993	137046135	-	protein_coding	adaptor protein complex AP-1, sigma 1 [Source:MGI Symbol;Acc:MGI:1098244]	ENSMUSG00000004849	28.219	21.654	27.953	18.98	20.623	20.658	22	20.645	19.349	21.778	17.574	20.741	22.189		-0.172	0.416
Mapk13	chr17	28769307	28778698	+	protein_coding	mitogen-activated protein kinase 13 [Source:MGI Symbol;Acc:MGI:1346864]	ENSMUSG00000004864	0	0.056	0.049	0	0	0.1	0.12	0.032	0.048	0.024	0.061	0.026	0		0	1
Srpk1	chr17	28587648	28622521	-	protein_coding	serine/arginine-rich protein specific kinase 1 [Source:MGI Symbol;Acc:MGI:106908]	ENSMUSG00000004865	5.051	5.433	5.375	5.497	6.29	5.886	6.701	8.547	8.057	5.848	7.5	4.655	7.573		0.248	0.404
Pax3	chr1	78101267	78197134	-	protein_coding	paired box 3 [Source:MGI Symbol;Acc:MGI:97487]	ENSMUSG00000004872	0	0.007	0.003	0	0	0	0.003	0	0	0	0	0.002	0.004		0	1
Lbr	chr1	181815335	181842379	-	protein_coding	lamin B receptor [Source:MGI Symbol;Acc:MGI:2138281]	ENSMUSG00000004880	13.443	15.163	17.649	15.244	16.158	17.87	15.838	13.529	13.564	12.873	13.356	13.762	13.523		-0.241	0.082
Crabp2	chr3	87948666	87953376	+	protein_coding	cellular retinoic acid binding protein II [Source:MGI Symbol;Acc:MGI:88491]	ENSMUSG00000004885	0	0	0.01	0	0	0	0	0.006	0.071	0.072	0	0	0		0	1
Nes	chr3	87971093	87980451	+	protein_coding	nestin [Source:MGI Symbol;Acc:MGI:101784]	ENSMUSG00000004891	0.788	0.822	0.864	1.144	0.701	0.375	0.582	0.427	0.378	0.455	0.274	0.793	0.324		-0.657	0.211
Bcan	chr3	87987531	88000230	-	protein_coding	brevican [Source:MGI Symbol;Acc:MGI:1096385]	ENSMUSG00000004892	0.659	0.958	0.719	0.333	0.879	0.754	0.745	0.575	1.003	1.526	0.664	0.739	1.429		0.255	0.68
Hapln2	chr3	88022061	88027478	-	protein_coding	hyaluronan and proteoglycan link protein 2 [Source:MGI Symbol;Acc:MGI:2137300]	ENSMUSG00000004894	0.011	0.061	0.011	0	0	0.122	0.04	0.095	0.065	0.078	0.123	0.081	0.091		1.939	0.114
Prcc	chr3	87858903	87885608	-	protein_coding	papillary renal cell carcinoma (translocation-associated) [Source:MGI Symbol;Acc:MGI:2137738]	ENSMUSG00000004895	4.661	5.489	4.626	5.818	5.472	4.955	4.7	6.047	4.524	5.268	5.926	3.525	5.269		-0.015	0.972
Rrnad1	chr3	87922905	87930583	-	protein_coding	ribosomal RNA adenine dimethylase domain containing 1 [Source:MGI Symbol;Acc:MGI:2387197]	ENSMUSG00000004896	3.768	4.478	4.106	6.602	5.998	3.725	5.633	9.573	6.88	6.749	6.512	5.664	6.699		0.536	0.088
Hdgf	chr3	87906321	87916132	+	protein_coding	hepatoma-derived growth factor [Source:MGI Symbol;Acc:MGI:1194494]	ENSMUSG00000004897	14.502	16.229	14.93	15.015	13.278	12.832	14.098	15.57	12.002	13.988	12.756	14.653	15.777		-0.025	0.917
Slc25a18	chr6	120773578	120794336	+	protein_coding	solute carrier family 25 (mitochondrial carrier), member 18 [Source:MGI Symbol;Acc:MGI:1919053]	ENSMUSG00000004902	0.288	1.059	0.664	0.739	0.857	1.154	0.737	0.716	0.894	0.97	0.457	0.918	1.285		0.203	0.765
Thop1	chr10	81070035	81082559	+	protein_coding	thimet oligopeptidase 1 [Source:MGI Symbol;Acc:MGI:1354165]	ENSMUSG00000004929	3.387	3.583	4.462	3.472	3.76	3.221	3.615	4.561	3.678	3.568	2.785	2.63	3.646		-0.102	0.764
Apba3	chr10	81266960	81273246	+	protein_coding	amyloid beta (A4) precursor protein-binding, family A, member 3 [Source:MGI Symbol;Acc:MGI:1888527]	ENSMUSG00000004931	6.14	5.953	8.054	6.434	8.029	6.017	6.506	7.24	7.629	6.447	4.918	6.485	7.657		-0.018	0.962
Matk	chr10	81252935	81263365	+	protein_coding	megakaryocyte-associated tyrosine kinase [Source:MGI Symbol;Acc:MGI:99259]	ENSMUSG00000004933	12.954	14.393	14.02	17.201	15.204	15.328	18.112	20.029	14.155	16.142	15.315	13.367	19.04		0.078	0.775
Pias4	chr10	81153266	81167923	-	protein_coding	protein inhibitor of activated STAT 4 [Source:MGI Symbol;Acc:MGI:2136940]	ENSMUSG00000004934	8.046	6.904	8.529	6.998	8.38	6.835	7.137	6.728	8.305	8.518	7.21	8.168	7.454		0.018	0.945
Map2k1	chr9	64185770	64253631	-	protein_coding	mitogen-activated protein kinase kinase 1 [Source:MGI Symbol;Acc:MGI:1346866]	ENSMUSG00000004936	65.75	64.001	58.848	66.934	74.318	64.23	65.577	57.218	57.399	54.014	58.982	65.681	54.928		-0.172	0.183
Sgta	chr10	81044075	81060178	-	protein_coding	small glutamine-rich tetratricopeptide repeat (TPR)-containing, alpha [Source:MGI Symbol;Acc:MGI:1098703]	ENSMUSG00000004937	36.891	38.259	33.381	34.837	35.749	32.115	37.357	36.551	34.681	36.988	29.01	35.718	34.673		-0.037	0.836
Nmrk2	chr10	81198170	81202051	-	protein_coding	nicotinamide riboside kinase 2 [Source:MGI Symbol;Acc:MGI:1916814]	ENSMUSG00000004939	0	0	0	0	0	0.013	0.003	0.103	0	0	0	0	0		0	1
Tmem242	chr17	5410870	5440259	-	protein_coding	transmembrane protein 242 [Source:MGI Symbol;Acc:MGI:1917794]	ENSMUSG00000004945	4.095	3.207	4.283	3.445	3.344	2.907	2.64	3.191	2.88	4.019	3.159	3.753	3.33		0.012	0.977
Dtx2	chr5	135994800	136032872	+	protein_coding	deltex 2, E3 ubiquitin ligase [Source:MGI Symbol;Acc:MGI:1921448]	ENSMUSG00000004947	2.799	3.529	4.607	3.556	3.975	2.927	3.54	2.253	3.843	2.131	2.757	1.851	2.649		-0.558	0.097
Zp3	chr5	135980099	135988624	+	protein_coding	zona pellucida glycoprotein 3 [Source:MGI Symbol;Acc:MGI:99215]	ENSMUSG00000004948	0	0	0	0	0	0	0.009	0	0	0	0	0.114	0		0	1
Hspb1	chr5	135887919	135889563	+	protein_coding	heat shock protein 1 [Source:MGI Symbol;Acc:MGI:96240]	ENSMUSG00000004951	0	0.101	0	0.101	0	0	0	0.044	0	0	0.041	0.012	0		0	1
Rasa4	chr5	136083916	136111860	+	protein_coding	RAS p21 protein activator 4 [Source:MGI Symbol;Acc:MGI:1858600]	ENSMUSG00000004952	16.29	20.509	24.451	21.197	23.765	19.072	22.494	26.203	21.348	20.677	24.678	20.74	19.209		0.067	0.792
Syt5	chr7	4539765	4546567	-	protein_coding	synaptotagmin V [Source:MGI Symbol;Acc:MGI:1926368]	ENSMUSG00000004961	1.053	1.112	0.41	0.389	0.315	0.942	0.321	0.455	0.742	0.897	0.741	0.381	1.234		0.296	0.74
Hnrnpa2b1	chr6	51460932	51469894	-	protein_coding	heterogeneous nuclear ribonucleoprotein A2/B1 [Source:MGI Symbol;Acc:MGI:104819]	ENSMUSG00000004980	78.744	88.693	70.206	91.614	88.96	80.019	92.185	105.46	94.21	99.304	98.854	95.651	91.262		0.216	0.127
Fxyd4	chr6	117933559	117937692	-	protein_coding	FXYD domain-containing ion transport regulator 4 [Source:MGI Symbol;Acc:MGI:1889005]	ENSMUSG00000004988	0.057	0.016	0.035	0.063	0.096	0.042	0.022	0.027	0	0.04	0.034	0.004	0.028		0	1
Ccdc130	chr8	84257795	84270380	-	protein_coding	coiled-coil domain containing 130 [Source:MGI Symbol;Acc:MGI:1914986]	ENSMUSG00000004994	8.301	9.001	8.181	9.861	8.42	9.049	9.175	12.266	11.731	11.659	9.965	7.559	9.775		0.226	0.345
Mri1	chr8	84249906	84257324	-	protein_coding	methylthioribose-1-phosphate isomerase 1 [Source:MGI Symbol;Acc:MGI:1915123]	ENSMUSG00000004996	4.656	4.925	4.826	4.777	4.15	4.653	4.716	5.275	4.431	4.284	4.597	5.134	5.011		0.049	0.802
Prkacb	chr3	146729574	146812960	-	protein_coding	protein kinase, cAMP dependent, catalytic, beta [Source:MGI Symbol;Acc:MGI:97594]	ENSMUSG00000005034	17.752	18.585	20.352	21.91	18.565	20.31	18.481	16.412	14.956	20.397	18.785	21.277	17.088		-0.103	0.594
Sgsh	chr11	119343482	119355536	-	protein_coding	N-sulfoglucosamine sulfohydrolase (sulfamidase) [Source:MGI Symbol;Acc:MGI:1350341]	ENSMUSG00000005043	2.786	2.138	2.235	3.439	2.722	3.197	3.484	2.597	2.416	3.634	3.834	4.213	3.544		0.209	0.56
Chd5	chr4	152338651	152390194	+	protein_coding	chromodomain helicase DNA binding protein 5 [Source:MGI Symbol;Acc:MGI:3036258]	ENSMUSG00000005045	0.04	0.093	0.048	0.055	0.06	0.022	0.043	0.036	0.055	0.03	0.013	0.005	0.058		-1.094	0.323
Cstb	chr10	78425669	78427622	+	protein_coding	cystatin B [Source:MGI Symbol;Acc:MGI:109514]	ENSMUSG00000005054	72.39	67.478	70.433	60.628	64.346	67.795	46.996	50.509	62.822	67.065	51.79	52.778	64.237		-0.137	0.581
Sh2b2	chr5	136218147	136244903	-	protein_coding	SH2B adaptor protein 2 [Source:MGI Symbol;Acc:MGI:1345171]	ENSMUSG00000005057	14.252	12.694	13.014	11.273	14.466	13.924	14.357	15.208	8.868	9.885	10.878	10.719	12.091		-0.263	0.248
Pex5	chr6	124396816	124415067	-	protein_coding	peroxisomal biogenesis factor 5 [Source:MGI Symbol;Acc:MGI:1098808]	ENSMUSG00000005069	7.547	10.476	9.055	7.267	10.422	8.261	8.717	11.72	8.926	9.93	7.601	10.457	9.004		0.136	0.582
Jkamp	chr12	72085857	72101461	+	protein_coding	JNK1/MAPK8-associated membrane protein [Source:MGI Symbol;Acc:MGI:1915057]	ENSMUSG00000005078	19.527	18.544	21.475	19.461	19.275	20.392	18.828	25.457	20.456	20.315	22.589	23.124	21.804		0.187	0.181
Cd44	chr2	102811141	102901665	-	protein_coding	CD44 antigen [Source:MGI Symbol;Acc:MGI:88338]	ENSMUSG00000005087	1.865	1.372	2.614	1.415	1.046	1.757	1.118	0.809	1.358	1.235	0.81	0.922	0.761		-0.695	0.123
Slc1a2	chr2	102658659	102790784	+	protein_coding	solute carrier family 1 (glial high affinity glutamate transporter), member 2 [Source:MGI Symbol;Acc:MGI:101931]	ENSMUSG00000005089	1.916	1.786	1.8	0.724	1.289	1.538	1.22	1.603	1.56	1.412	1.329	1.246	1.677		0.041	0.936
Eif2ak4	chr2	118388618	118475234	+	protein_coding	eukaryotic translation initiation factor 2 alpha kinase 4 [Source:MGI Symbol;Acc:MGI:1353427]	ENSMUSG00000005102	1.808	2.488	2.6	2.273	2.931	2.443	3.43	3.063	2.613	2.538	2.608	2.211	2.601		-0.003	0.994
Wdr1	chr5	38526813	38561806	-	protein_coding	WD repeat domain 1 [Source:MGI Symbol;Acc:MGI:1337100]	ENSMUSG00000005103	124.505	103.237	133.034	118.513	109.422	115.469	130.43	118.859	105.982	112.515	111.952	121.741	108.668		-0.073	0.625
Slc2a9	chr5	38349273	38503143	-	protein_coding	solute carrier family 2 (facilitated glucose transporter), member 9 [Source:MGI Symbol;Acc:MGI:2152844]	ENSMUSG00000005107	0.805	0.663	1.321	0.741	1.116	0.791	1.058	1.348	0.917	1.047	1.094	1.678	0.839		0.305	0.476
Wisp1	chr15	66891320	66923201	+	protein_coding	WNT1 inducible signaling pathway protein 1 [Source:MGI Symbol;Acc:MGI:1197008]	ENSMUSG00000005124	0	0	0.025	0	0	0	0.008	0	0	0	0	0	0.061		0	1
Ndrg1	chr15	66929321	66969640	-	protein_coding	N-myc downstream regulated gene 1 [Source:MGI Symbol;Acc:MGI:1341799]	ENSMUSG00000005125	1.073	0.836	1.158	0.29	0.728	0.571	0.554	0.455	0.823	0.55	0.351	0.371	0.884		-0.469	0.474
4930550C14Rik	chr9	53403337	53434402	+	protein_coding	RIKEN cDNA 4930550C14 gene [Source:MGI Symbol;Acc:MGI:1922561]	ENSMUSG00000005131	0.149	0.094	0.184	0.163	0.198	0.137	0.223	0.11	0.124	0.082	0.166	0.116	0.236		-0.458	0.433
Man2b1	chr8	85083315	85098282	+	protein_coding	mannosidase 2, alpha B1 [Source:MGI Symbol;Acc:MGI:107286]	ENSMUSG00000005142	266.823	375.195	501.443	408.746	394.773	344.082	413.452	299.215	323.609	336.842	345.32	363.559	349.509		-0.187	0.427
Klf5	chr14	99298691	99313405	+	protein_coding	Kruppel-like factor 5 [Source:MGI Symbol;Acc:MGI:1338056]	ENSMUSG00000005148	0.088	0.015	0.146	0	0	0.162	0.054	0.088	0.116	0.184	0.041	0.161	0.009		0.952	0.616
Wdr83	chr8	85075035	85080746	-	protein_coding	WD repeat domain containing 83 [Source:MGI Symbol;Acc:MGI:1915086]	ENSMUSG00000005150	6.229	6.708	6.669	8.956	6.803	7.669	7.585	8.563	8.055	6.652	7.1	7.054	9.187		0.113	0.635
Prdx2	chr8	84969587	84974834	+	protein_coding	peroxiredoxin 2 [Source:MGI Symbol;Acc:MGI:109486]	ENSMUSG00000005161	12.5	12.345	12.941	10.875	11.132	12.421	10.693	11.72	11.924	11.623	8.715	10.925	11.121		-0.099	0.613
Polr2a	chr11	69733997	69758637	-	protein_coding	polymerase (RNA) II (DNA directed) polypeptide A [Source:MGI Symbol;Acc:MGI:98086]	ENSMUSG00000005198	5.369	9.375	8.931	8.272	8.108	7.987	10.507	10.531	6.094	9.071	10.228	9.05	9.231		0.103	0.781
Shbg	chr11	69614804	69617905	-	protein_coding	sex hormone binding globulin [Source:MGI Symbol;Acc:MGI:98295]	ENSMUSG00000005202	0	0	0	0	0	0	0.004	0.02	0	0	0	0	0		0	1
Senp3	chr11	69673115	69682084	-	protein_coding	SUMO/sentrin specific peptidase 3 [Source:MGI Symbol;Acc:MGI:2158736]	ENSMUSG00000005204	3.123	3.135	2.53	2.225	2.742	3.074	3.077	3.586	3.679	2.642	3.099	2.612	2.663		0.104	0.728
Corin	chr5	72300025	72504473	-	protein_coding	corin [Source:MGI Symbol;Acc:MGI:1349451]	ENSMUSG00000005220	0.233	0.235	0.677	0.084	0.42	0.084	0.21	0.061	0.018	0.01	0	0.004	0.016		-4.379	0.031
Plekha8	chr6	54595111	54645839	+	protein_coding	pleckstrin homology domain containing, family A (phosphoinositide binding specific) member 8 [Source:MGI Symbol;Acc:MGI:2681164]	ENSMUSG00000005225	1.288	2.33	1.332	2.098	1.866	1.862	2.212	2.061	1.53	2.146	2.664	2.393	2.378		0.261	0.448
G6pc2	chr2	69219971	69227841	+	protein_coding	glucose-6-phosphatase, catalytic, 2 [Source:MGI Symbol;Acc:MGI:1277193]	ENSMUSG00000005232	0	0	0	0	0	0	0.033	0.006	0	0	0	0	0		0	1
Spc25	chr2	69193895	69206194	-	protein_coding	SPC25, NDC80 kinetochore complex component, homolog (S. cerevisiae) [Source:MGI Symbol;Acc:MGI:1913692]	ENSMUSG00000005233	2.767	1.358	2.334	1.649	1.482	2.4	1.235	1.429	1.483	1.211	0.808	1.273	1.588		-0.44	0.339
Dnah2	chr11	69420809	69549108	-	protein_coding	dynein, axonemal, heavy chain 2 [Source:MGI Symbol;Acc:MGI:107731]	ENSMUSG00000005237	0.029	0.034	0.027	0.038	0.039	0.03	0.052	0.046	0.018	0.006	0.015	0.033	0.035		-0.532	0.533
Ripk4	chr16	97741933	97763737	-	protein_coding	receptor-interacting serine-threonine kinase 4 [Source:MGI Symbol;Acc:MGI:1919638]	ENSMUSG00000005251	0.322	0.007	0.436	0.086	0.149	0.041	0.048	0.284	0.901	0.68	0.488	0.335	0.222		2.044	0.116
Ufd1	chr16	18811832	18835261	+	protein_coding	ubiquitin recognition factor in ER-associated degradation 1 [Source:MGI Symbol;Acc:MGI:109353]	ENSMUSG00000005262	18.831	17.915	15.444	19.786	19.294	18.11	18.59	22.552	20.306	18.508	20.152	17.477	21.42		0.141	0.399
Zfp287	chr11	62700356	62731885	-	protein_coding	zinc finger protein 287 [Source:MGI Symbol;Acc:MGI:2176561]	ENSMUSG00000005267	1.191	1.225	1.254	1.256	1.525	1.277	1.527	1.327	1.546	1.534	1.447	1.666	1.439		0.15	0.47
Prlr	chr15	10177655	10349180	+	protein_coding	prolactin receptor [Source:MGI Symbol;Acc:MGI:97763]	ENSMUSG00000005268	0	0	0.008	0.002	0	0.005	0.003	0.01	0.011	0.009	0.009	0	0.001		0.82	0.731
Letm1	chr5	33739673	33782817	-	protein_coding	leucine zipper-EF-hand containing transmembrane protein 1 [Source:MGI Symbol;Acc:MGI:1932557]	ENSMUSG00000005299	7.263	8.94	10.722	9.372	9.454	8.341	9.283	10.411	8.136	8.544	8.471	9.074	9.287		-0.008	0.976
Ubqln1	chr13	58176156	58215653	-	protein_coding	ubiquilin 1 [Source:MGI Symbol;Acc:MGI:1860276]	ENSMUSG00000005312	41.613	45.289	44.296	49.549	47.729	46.768	43.462	36.232	36.107	40.822	44.216	45.995	45.133		-0.141	0.355
Fgfr4	chr13	55152640	55168759	+	protein_coding	fibroblast growth factor receptor 4 [Source:MGI Symbol;Acc:MGI:95525]	ENSMUSG00000005320	0	0	0	0	0	0	0	0	0.007	0	0	0.025	0		0	1
Cadm3	chr1	173333258	173367695	-	protein_coding	cell adhesion molecule 3 [Source:MGI Symbol;Acc:MGI:2137858]	ENSMUSG00000005338	0.007	0.064	0.015	0	0.024	0.022	0.011	0.027	0.055	0.016	0.067	0.016	0.045		1.077	0.405
Fcer1a	chr1	173221284	173227214	-	protein_coding	Fc receptor, IgE, high affinity I, alpha polypeptide [Source:MGI Symbol;Acc:MGI:95494]	ENSMUSG00000005339	0	0	0	0	0	0	0	0	0	0	0	0	0		0	1
Txn2	chr15	77915047	77929006	-	protein_coding	thioredoxin 2 [Source:MGI Symbol;Acc:MGI:1929468]	ENSMUSG00000005354	12.475	13.098	13.571	11.702	11.484	11.908	11.279	12.047	12.468	11.892	11.103	11.626	12.005		-0.039	0.802
Casp14	chr10	78711991	78718294	-	protein_coding	caspase 14 [Source:MGI Symbol;Acc:MGI:1335092]	ENSMUSG00000005355	0	0	0	0	0	0	0	0.012	0	0	0.018	0	0.013		0	1
Slc1a6	chr10	78780496	78814765	+	protein_coding	solute carrier family 1 (high affinity aspartate/glutamate transporter), member 6 [Source:MGI Symbol;Acc:MGI:1096331]	ENSMUSG00000005357	0	0	0	0.064	0	0.08	0.012	0	0.022	0	0	0.024	0.008		0	1
Slc1a3	chr15	8634124	8710764	-	protein_coding	solute carrier family 1 (glial high affinity glutamate transporter), member 3 [Source:MGI Symbol;Acc:MGI:99917]	ENSMUSG00000005360	47.794	40.109	46.538	46.512	46.57	48.784	52.19	49.342	62.453	56.48	61.502	55.239	61.756		0.29	0.045
Crbn	chr6	106780201	106800074	-	protein_coding	cereblon [Source:MGI Symbol;Acc:MGI:1913277]	ENSMUSG00000005362	26.67	25.788	32.018	26.414	26.257	32.393	28.267	33.444	25.651	26.94	30.728	31.618	27.647		0.057	0.784
Il5ra	chr6	106710357	106749037	-	protein_coding	interleukin 5 receptor, alpha [Source:MGI Symbol;Acc:MGI:96558]	ENSMUSG00000005364	0	0	0	0	0	0	0.002	0.002	0.022	0.051	0	0	0		0	1
Msh6	chr17	87975050	87990883	+	protein_coding	mutS homolog 6 [Source:MGI Symbol;Acc:MGI:1343961]	ENSMUSG00000005370	5.787	5.027	6.654	6.867	6.99	5.359	6.846	5.95	5.166	5.772	5.864	7.329	5.715		-0.065	0.799
Fbxo11	chr17	87990859	88065291	-	protein_coding	F-box protein 11 [Source:MGI Symbol;Acc:MGI:2147134]	ENSMUSG00000005371	5.383	5.12	3.45	3.82	3.926	5.187	4.612	7.387	6.141	4.643	5.916	5.628	5.839		0.44	0.084
Mlxipl	chr5	135106918	135138382	+	protein_coding	MLX interacting protein-like [Source:MGI Symbol;Acc:MGI:1927999]	ENSMUSG00000005373	22.603	27.748	23.01	27.025	27.015	20.465	32.011	41.643	20.703	26.841	29.518	33.492	35.016		0.263	0.396
Tbl2	chr5	135149657	135165760	+	protein_coding	transducin (beta)-like 2 [Source:MGI Symbol;Acc:MGI:1351652]	ENSMUSG00000005374	7.212	6.311	7.771	8.535	6.775	7.713	7.613	6.127	5.825	6.579	7.209	6.505	7.233		-0.181	0.25
Wbscr22	chr5	135052957	135064959	-	protein_coding	Williams Beuren syndrome chromosome region 22 [Source:MGI Symbol;Acc:MGI:1913388]	ENSMUSG00000005378	16.36	16.31	15.218	13.892	14.194	13.038	15.518	18.895	15.544	14.866	15.262	16.397	17.175		0.134	0.42
Nid1	chr13	13437551	13512269	+	protein_coding	nidogen 1 [Source:MGI Symbol;Acc:MGI:97342]	ENSMUSG00000005397	0.028	0	0.059	0.056	0	0.004	0.031	0.007	0.002	0.003	0.019	0	0.049		-1.845	0.465
Mcm5	chr8	75109569	75128439	+	protein_coding	minichromosome maintenance complex component 5 [Source:MGI Symbol;Acc:MGI:103197]	ENSMUSG00000005410	5.28	4.722	5.881	4.229	5.002	4.815	4.355	3.991	4.104	3.783	2.31	3.896	2.987		-0.472	0.081
Hmox1	chr8	75093621	75100589	+	protein_coding	heme oxygenase 1 [Source:MGI Symbol;Acc:MGI:96163]	ENSMUSG00000005413	21.671	21.617	27.483	19.951	22.312	19.915	18.991	21.917	25.112	25.562	17.507	18.771	18.097		-0.052	0.864
Mprip	chr11	59662495	59780860	+	protein_coding	myosin phosphatase Rho interacting protein [Source:MGI Symbol;Acc:MGI:1349438]	ENSMUSG00000005417	2.701	4.286	3.514	3.326	3.317	3.126	4.568	4.808	3.007	3.447	4.034	3.138	3.7		0.047	0.902
Cic	chr7	25267704	25294159	+	protein_coding	capicua transcriptional repressor [Source:MGI Symbol;Acc:MGI:1918972]	ENSMUSG00000005442	1.829	2.252	2.305	1.642	2.59	2.584	3.267	2.164	1.938	1.524	2.336	1.496	2.293		-0.313	0.35
Pafah1b3	chr7	25295049	25297986	-	protein_coding	platelet-activating factor acetylhydrolase, isoform 1b, subunit 3 [Source:MGI Symbol;Acc:MGI:108414]	ENSMUSG00000005447	13.875	12.605	12.293	9.214	9.583	11.169	10.941	11.517	14.45	11.833	8.229	9.433	9.197		-0.091	0.785
Il27ra	chr8	84030294	84042589	-	protein_coding	interleukin 27 receptor, alpha [Source:MGI Symbol;Acc:MGI:1355318]	ENSMUSG00000005465	0.549	0.896	0.749	0.707	0.682	0.061	0.466	0.406	0.471	0.082	0.048	0.005	0.141		-2.564	0.18
Prkaca	chr8	83972993	83996443	+	protein_coding	protein kinase, cAMP dependent, catalytic, alpha [Source:MGI Symbol;Acc:MGI:97592]	ENSMUSG00000005469	13.735	14.373	14.013	13.79	13.376	13.296	13.349	12.841	11.512	13.334	12.943	11.789	15.782		-0.088	0.593
Asf1b	chr8	83955507	83970197	+	protein_coding	anti-silencing function 1B histone chaperone [Source:MGI Symbol;Acc:MGI:1914179]	ENSMUSG00000005470	4.728	3.991	5.013	3.086	3.127	3.661	2.667	4.627	3.555	2.784	2.978	3.113	3.719		-0.041	0.938
Myl10	chr5	136693146	136701094	+	protein_coding	myosin, light chain 10, regulatory [Source:MGI Symbol;Acc:MGI:1891705]	ENSMUSG00000005474	0	0	0	0	0	0	0	0	0	0	0	0	0		0	1
Ddx39	chr8	83715177	83726892	+	protein_coding	DEAD (Asp-Glu-Ala-Asp) box polypeptide 39 [Source:MGI Symbol;Acc:MGI:1915528]	ENSMUSG00000005481	9.319	8.254	10.074	9.353	10.236	10.274	9.008	11.416	10.595	10.718	8.826	10.16	9.755		0.112	0.486
Dnajb1	chr8	83608193	83612653	+	protein_coding	DnaJ heat shock protein family (Hsp40) member B1 [Source:MGI Symbol;Acc:MGI:1931874]	ENSMUSG00000005483	15.966	14.603	12.478	15.067	16.723	13.773	10.451	12.147	15.711	12.523	12.192	11.882	13.032		-0.101	0.696
Msh4	chr3	153857149	153906138	-	protein_coding	mutS homolog 4 [Source:MGI Symbol;Acc:MGI:1860077]	ENSMUSG00000005493	0.01	0.028	0.003	0	0	0.013	0.015	0.021	0.006	0	0.034	0	0		0	1
Usp40	chr1	87945121	88008551	-	protein_coding	ubiquitin specific peptidase 40 [Source:MGI Symbol;Acc:MGI:2443184]	ENSMUSG00000005501	5.331	5.775	5.277	6.115	4.023	6.066	5.575	6.248	5.131	4.886	6.044	5.564	5.853		0.065	0.787
Evx1	chr6	52313498	52318378	+	protein_coding	even-skipped homeobox 1 [Source:MGI Symbol;Acc:MGI:95461]	ENSMUSG00000005503	0	0	0	0	0	0	0	0	0	0	0	0	0.027		0	1
Kbtbd4	chr2	90904740	90910561	+	protein_coding	kelch repeat and BTB (POZ) domain containing 4 [Source:MGI Symbol;Acc:MGI:1914386]	ENSMUSG00000005505	3.495	3.052	3.121	4.223	3.758	2.845	4.233	3.807	3.591	2.868	3.839	4.629	3.328		0.073	0.826
Celf1	chr2	90940397	91019497	+	protein_coding	CUGBP, Elav-like family member 1 [Source:MGI Symbol;Acc:MGI:1342295]	ENSMUSG00000005506	20.681	17.863	16.151	19.595	18.475	18.223	20.337	18.929	17.507	16.867	22.082	21.936	21.097		0.071	0.717
Ndufs3	chr2	90894636	90904827	-	protein_coding	NADH dehydrogenase (ubiquinone) Fe-S protein 3 [Source:MGI Symbol;Acc:MGI:1915599]	ENSMUSG00000005510	14.237	11.685	12.793	13.025	12.768	13.316	11.033	12.044	14.126	11.929	12.026	11.389	13.161		-0.019	0.942
Por	chr5	135689036	135735326	+	protein_coding	P450 (cytochrome) oxidoreductase [Source:MGI Symbol;Acc:MGI:97744]	ENSMUSG00000005514	21.446	24.495	32.899	28.25	27.128	22.355	31.452	29.887	23.702	27.083	24.063	30.125	26.03		-0.002	0.995
Igf1r	chr7	67952827	68233668	+	protein_coding	insulin-like growth factor I receptor [Source:MGI Symbol;Acc:MGI:96433]	ENSMUSG00000005533	1.72	2.736	2.22	1.506	1.906	1.717	2.715	2.04	2.1	1.338	2.01	1.481	2.7		-0.144	0.728
Insr	chr8	3150922	3279617	-	protein_coding	insulin receptor [Source:MGI Symbol;Acc:MGI:96575]	ENSMUSG00000005534	3.838	2.76	2.042	2.924	2.119	2.874	2.772	3.128	2.66	2.362	3.085	2.864	2.809		0.082	0.796
Fcer2a	chr8	3681737	3694175	-	protein_coding	Fc receptor, IgE, low affinity II, alpha polypeptide [Source:MGI Symbol;Acc:MGI:95497]	ENSMUSG00000005540	0	0	0.012	0	0	0	0.01	0.036	0	0	0.066	0	0.027		0	1
Cyp2a5	chr7	26835305	26843528	+	protein_coding	cytochrome P450, family 2, subfamily a, polypeptide 5 [Source:MGI Symbol;Acc:MGI:88597]	ENSMUSG00000005547	0.019	0	0	0	0	0	0	0	0	0	0.049	0	0		0	1
Atp4a	chr7	30712209	30725534	+	protein_coding	ATPase, H+/K+ exchanging, gastric, alpha polypeptide [Source:MGI Symbol;Acc:MGI:88113]	ENSMUSG00000005553	0	0	0	0	0	0	0.011	0	0	0	0	0	0.004		0	1
Trim28	chr7	13024152	13031035	+	protein_coding	tripartite motif-containing 28 [Source:MGI Symbol;Acc:MGI:109274]	ENSMUSG00000005566	21.864	22.367	22.608	17.318	22.361	23.286	21.824	23.743	22.281	18.892	21.019	20.673	21.13		-0.022	0.918
Ube2m	chr7	13035120	13038275	-	protein_coding	ubiquitin-conjugating enzyme E2M [Source:MGI Symbol;Acc:MGI:108278]	ENSMUSG00000005575	15.296	15.746	16.111	16.837	18.265	16.944	11.642	11.768	14.068	14.081	11.529	11.398	13.099		-0.3	0.168
Adcy9	chr16	4287529	4420498	-	protein_coding	adenylate cyclase 9 [Source:MGI Symbol;Acc:MGI:108450]	ENSMUSG00000005580	3.22	3.316	2.681	2.647	2.762	3.69	3.608	3.213	3.556	2.362	3.824	3.266	3.715		0.078	0.795
Mef2c	chr13	83504034	83667080	+	protein_coding	myocyte enhancer factor 2C [Source:MGI Symbol;Acc:MGI:99458]	ENSMUSG00000005583	75.596	76.983	65.5	79.14	70.868	71.05	69.643	67.564	50.662	66.971	73.646	80.276	61.791		-0.127	0.52
Ctr9	chr7	111028951	111056377	+	protein_coding	CTR9 homolog, Paf1/RNA polymerase II complex component [Source:MGI Symbol;Acc:MGI:109345]	ENSMUSG00000005609	9.21	12.07	11.297	10.625	13.363	11.013	10.845	10.187	10.386	12.338	12.422	11.084	13.101		0.04	0.866
Eif4g2	chr7	111067750	111083030	-	protein_coding	eukaryotic translation initiation factor 4, gamma 2 [Source:MGI Symbol;Acc:MGI:109207]	ENSMUSG00000005610	70.485	83.14	79.413	88.835	82.031	89.471	79.347	72.444	63.376	69.946	84.349	76.599	80.87		-0.134	0.385
Mrvi1	chr7	110868270	110982461	-	protein_coding	MRV integration site 1 [Source:MGI Symbol;Acc:MGI:1338023]	ENSMUSG00000005611	0.187	0.263	0.03	0.131	0.161	0.101	0.113	0.004	0.088	0.17	0.079	0.103	0.098		-1.254	0.478
Pcyt1a	chr16	32430921	32475070	+	protein_coding	phosphate cytidylyltransferase 1, choline, alpha isoform [Source:MGI Symbol;Acc:MGI:88557]	ENSMUSG00000005615	5.982	7.68	7.706	7.977	7.623	6.539	6.267	6.903	7.705	8.436	7.638	8.127	6.279		0.09	0.675
Zfp592	chr7	80993681	81045164	+	protein_coding	zinc finger protein 592 [Source:MGI Symbol;Acc:MGI:2443541]	ENSMUSG00000005621	5.857	7.927	7.571	9.031	8.15	7.091	8.318	7.262	5.874	6.334	8.623	8.075	7.146		-0.092	0.72
Psmd4	chr3	95032694	95042614	-	protein_coding	proteasome (prosome, macropain) 26S subunit, non-ATPase, 4 [Source:MGI Symbol;Acc:MGI:1201670]	ENSMUSG00000005625	40.026	39.377	36.192	37.86	37.832	35.693	36.066	41.783	40.629	41.306	34.128	40.271	39.902		0.083	0.535
Tmod4	chr3	95124514	95129209	+	protein_coding	tropomodulin 4 [Source:MGI Symbol;Acc:MGI:1355285]	ENSMUSG00000005628	0.105	0.287	0.023	0.124	0.099	0.128	0.103	0.164	0.246	0.119	0.178	0.038	0.148		0.363	0.809
Insrr	chr3	87796951	87816101	+	protein_coding	insulin receptor-related receptor [Source:MGI Symbol;Acc:MGI:1346037]	ENSMUSG00000005640	0	0	0	0	0	0	0.002	0	0.011	0.043	0	0	0.006		0	1
Cabp5	chr7	13398132	13408887	+	protein_coding	calcium binding protein 5 [Source:MGI Symbol;Acc:MGI:1352746]	ENSMUSG00000005649	0	0.021	0	0	0	0	0	0	0	0	0	0	0		0	1
Snx6	chr12	54746349	54795703	-	protein_coding	sorting nexin 6 [Source:MGI Symbol;Acc:MGI:1919433]	ENSMUSG00000005656	62.996	48.966	52.44	70.07	61.409	50.51	52.657	52.974	57.213	62.935	67.225	55.279	69.417		0.094	0.667
Mthfd2	chr6	83305691	83317606	-	protein_coding	methylenetetrahydrofolate dehydrogenase (NAD+ dependent), methenyltetrahydrofolate cyclohydrolase [Source:MGI Symbol;Acc:MGI:1338850]	ENSMUSG00000005667	12.463	8.613	13.013	12.768	11.658	8.762	8.015	9.227	7.283	12.762	6.195	9.467	5.98		-0.34	0.359
Kit	chr5	75574916	75656722	+	protein_coding	KIT proto-oncogene receptor tyrosine kinase [Source:MGI Symbol;Acc:MGI:96677]	ENSMUSG00000005672	0.098	0.064	0.077	0.015	0	0.08	0.069	0	0	0.099	0.04	0.007	0.146		-2.63	0.34
Tomm40l	chr1	171216011	171222514	-	protein_coding	translocase of outer mitochondrial membrane 40 homolog-like (yeast) [Source:MGI Symbol;Acc:MGI:3589112]	ENSMUSG00000005674	0.633	0.87	0.987	0.794	0.897	0.71	0.858	1.008	0.987	0.75	0.974	0.72	0.92		0.084	0.808
Nr1i3	chr1	171213970	171220701	+	protein_coding	nuclear receptor subfamily 1, group I, member 3 [Source:MGI Symbol;Acc:MGI:1346307]	ENSMUSG00000005677	0.279	0.405	0.436	0.448	0.354	0.341	0.378	0.46	0.458	0.317	0.345	0.298	0.44		0.016	0.978
Apoa2	chr1	171225054	171226379	+	protein_coding	apolipoprotein A-II [Source:MGI Symbol;Acc:MGI:88050]	ENSMUSG00000005681	0.141	0.097	0	0.097	0	0.173	0.069	0.021	0.207	0	0.026	0.022	0.029		0	1
Pan2	chr10	128303335	128321353	+	protein_coding	PAN2 poly(A) specific ribonuclease subunit [Source:MGI Symbol;Acc:MGI:1918984]	ENSMUSG00000005682	4.761	6.521	4.513	7.219	6.129	4.267	7.596	8.438	5.49	5.366	7.723	6.162	6.8		0.203	0.556
Cs	chr10	128337734	128362479	+	protein_coding	citrate synthase [Source:MGI Symbol;Acc:MGI:88529]	ENSMUSG00000005683	24.617	24.886	28.295	23.166	29.576	25.975	25.092	27.508	26.284	26.443	25.275	24.264	26.423		0.003	0.987
Ampd3	chr7	110768206	110812405	+	protein_coding	adenosine monophosphate deaminase 3 [Source:MGI Symbol;Acc:MGI:1096344]	ENSMUSG00000005686	4.724	4.724	4.19	6.145	5.454	5.714	5.418	6.003	4.91	4.618	5.598	3.929	5.809		-0.013	0.974
Bcas2	chr3	103171655	103179152	+	protein_coding	breast carcinoma amplified sequence 2 [Source:MGI Symbol;Acc:MGI:1915433]	ENSMUSG00000005687	31.115	27.029	24.433	29.003	28.828	28.183	24.283	26.806	25.921	28.728	26.646	25.042	28.441		-0.02	0.925
Sh2d1a	chrX	42502497	42529326	+	protein_coding	SH2 domain containing 1A [Source:MGI Symbol;Acc:MGI:1328352]	ENSMUSG00000005696	0	0	0.07	0.034	0	0	0.004	0	0.036	0.088	0.009	0	0.031		0	1
Ctcf	chr8	105636579	105682922	+	protein_coding	CCCTC-binding factor [Source:MGI Symbol;Acc:MGI:109447]	ENSMUSG00000005698	13.787	13.181	10.72	13.456	11.239	13.031	11.159	12.252	11.187	14.045	12.883	12.647	13.216		0.054	0.785
Pard6a	chr8	105701154	105703496	+	protein_coding	par-6 family cell polarity regulator alpha [Source:MGI Symbol;Acc:MGI:1927223]	ENSMUSG00000005699	3.115	3.223	3.158	3.34	3.976	2.932	2.845	3.738	3.569	2.728	2.644	2.374	3.504		-0.05	0.899
Agrp	chr8	105566698	105637393	-	protein_coding	agouti related neuropeptide [Source:MGI Symbol;Acc:MGI:892013]	ENSMUSG00000005705	0.093	0	0.154	0.224	0.131	0.057	0.076	0.199	0.068	0.102	0.052	0.029	0.038		-0.311	0.859
Pvalb	chr15	78191114	78206400	-	protein_coding	parvalbumin [Source:MGI Symbol;Acc:MGI:97821]	ENSMUSG00000005716	0.128	0.199	0.14	0.075	0.034	0.111	0.053	0.016	0.096	0.417	0.189	0.006	0.105		-0.962	0.616
Tfap4	chr16	4544661	4559720	-	protein_coding	transcription factor AP4 [Source:MGI Symbol;Acc:MGI:103239]	ENSMUSG00000005718	0.467	0.381	0.312	0.248	0.362	0.417	0.447	0.279	0.352	0.221	0.613	0.353	0.326		-0.176	0.764
Ranbp1	chr16	18239784	18248732	-	protein_coding	RAN binding protein 1 [Source:MGI Symbol;Acc:MGI:96269]	ENSMUSG00000005732	41.972	36.597	32.409	37.624	34.87	36.099	26.753	27.577	29.85	40.262	27.76	32.775	35.345		-0.113	0.667
Cd247	chr1	165788681	165871153	+	protein_coding	CD247 antigen [Source:MGI Symbol;Acc:MGI:88334]	ENSMUSG00000005763	0	0	0.062	0	0.051	0.005	0.031	0	0.092	0.018	0.028	0	0.01		-1.6	0.603
Rfx5	chr3	94954075	94961561	+	protein_coding	regulatory factor X, 5 (influences HLA class II expression) [Source:MGI Symbol;Acc:MGI:1858421]	ENSMUSG00000005774	3.406	3.867	4.22	4.614	4.331	4.277	4.39	5.507	3.118	4.007	4.578	3.952	4.014		0.007	0.986
Psmb4	chr3	94884093	94886961	-	protein_coding	proteasome (prosome, macropain) subunit, beta type 4 [Source:MGI Symbol;Acc:MGI:1098257]	ENSMUSG00000005779	33.35	28.692	26.162	25.908	26.597	28.63	22.32	22.64	26.489	29.2	20.552	21.288	23.46		-0.187	0.384
Mmp8	chr9	7558456	7568485	+	protein_coding	matrix metallopeptidase 8 [Source:MGI Symbol;Acc:MGI:1202395]	ENSMUSG00000005800	0.008	0.235	0.232	0	0	0	0.071	0.042	0	0.124	0.122	0	0.006		-1.324	0.683
Slc30a4	chr2	122681233	122702663	-	protein_coding	solute carrier family 30 (zinc transporter), member 4 [Source:MGI Symbol;Acc:MGI:1345282]	ENSMUSG00000005802	4.553	3.73	4.299	4.098	4.622	3.87	5.332	3.648	2.827	3.532	4.037	4.061	4.155		-0.264	0.222
Sqor	chr2	122765237	122809569	+	protein_coding	sulfide quinone oxidoreductase [Source:MGI Symbol;Acc:MGI:1929899]	ENSMUSG00000005803	39.387	31.472	31.585	37.921	38.611	34.01	38.599	39.219	31.97	28.497	40.399	38.062	40.736		0.018	0.95
Bloc1s6	chr2	122738503	122749475	+	protein_coding	biogenesis of lysosomal organelles complex-1, subunit 6, pallidin [Source:MGI Symbol;Acc:MGI:1927580]	ENSMUSG00000005804	6.81	6.137	5.738	7.866	7.028	6.51	6.669	6.057	6.326	6.084	7.193	5.836	7.36		-0.046	0.835
Metap1	chr3	138458956	138489515	-	protein_coding	methionyl aminopeptidase 1 [Source:MGI Symbol;Acc:MGI:1922874]	ENSMUSG00000005813	4.769	4.585	4.285	4.339	3.752	3.956	4.116	4.293	4.472	4.03	4.808	4.938	4.13		0.074	0.676
Gpr108	chr17	57234914	57247641	-	protein_coding	G protein-coupled receptor 108 [Source:MGI Symbol;Acc:MGI:1925558]	ENSMUSG00000005823	37.193	44.084	51.234	44.251	43.62	40.29	44.921	47.105	42.952	46.07	37.31	40.627	46.552		-0.013	0.959
Tnfsf14	chr17	57189492	57194189	-	protein_coding	tumor necrosis factor (ligand) superfamily, member 14 [Source:MGI Symbol;Acc:MGI:1355317]	ENSMUSG00000005824	0.041	0	0.214	0	0.038	0.112	0.043	0.232	0.119	0.027	0	0.217	0.084		0.953	0.701
Gata6	chr18	11052510	11085635	+	protein_coding	GATA binding protein 6 [Source:MGI Symbol;Acc:MGI:107516]	ENSMUSG00000005836	0	0.024	0.006	0	0	0	0	0.007	0	0.01	0.004	0.004	0		0	1
Rsl1d1	chr16	11192970	11203331	-	protein_coding	ribosomal L1 domain containing 1 [Source:MGI Symbol;Acc:MGI:1913659]	ENSMUSG00000005846	39.475	34.555	42.162	45.835	46.856	47.132	36.5	49.751	45.289	49.09	48.328	42.398	46.603		0.178	0.284
Cnga2	chrX	71991849	72010218	+	protein_coding	cyclic nucleotide gated channel alpha 2 [Source:MGI Symbol;Acc:MGI:108040]	ENSMUSG00000005864	0.143	0.22	0.164	0.23	0.139	0.53	0.393	0.465	0.188	0.169	0.28	0.098	0.235		-0.158	0.892
Apc	chr18	34220984	34322189	+	protein_coding	adenomatosis polyposis coli [Source:MGI Symbol;Acc:MGI:88039]	ENSMUSG00000005871	4.27	4.37	2.865	4.249	3.372	2.957	3.828	3.243	2.994	3.632	3.828	3.8	3.186		-0.078	0.777
Reep5	chr18	34344889	34373415	-	protein_coding	receptor accessory protein 5 [Source:MGI Symbol;Acc:MGI:1270152]	ENSMUSG00000005873	43.097	47.264	47.653	45.606	51.685	55.813	47.116	42.193	44.444	42.204	45.817	40.381	45.203		-0.154	0.229
Ergic3	chr2	156008045	156018279	+	protein_coding	ERGIC and golgi 3 [Source:MGI Symbol;Acc:MGI:1913616]	ENSMUSG00000005881	154.872	121.468	184.116	139.991	151.583	144.883	142.252	126.214	140.358	133.502	122.422	131.348	130.556		-0.181	0.259
Uqcc1	chr2	155846896	155930310	-	protein_coding	ubiquinol-cytochrome c reductase complex assembly factor 1 [Source:MGI Symbol;Acc:MGI:1929472]	ENSMUSG00000005882	10.877	8.523	13.102	11.216	12.541	11.764	12.386	11.79	10.629	10.325	12.332	13.355	13.225		0.043	0.868
Spo11	chr2	172979842	172993576	+	protein_coding	SPO11 meiotic protein covalently bound to DSB [Source:MGI Symbol;Acc:MGI:1349669]	ENSMUSG00000005883	0	0	0	0	0	0	0.007	0	0.013	0	0	0	0.009		0	1
Ncoa2	chr1	13139105	13374083	-	protein_coding	nuclear receptor coactivator 2 [Source:MGI Symbol;Acc:MGI:1276533]	ENSMUSG00000005886	4.985	6.765	3.887	5.783	4.661	4.831	5.467	5.437	4.17	5.571	5.503	5.028	5.504		0.026	0.937
Prl4a1	chr13	28016212	28023559	+	protein_coding	prolactin family 4, subfamily a, member 1 [Source:MGI Symbol;Acc:MGI:1206587]	ENSMUSG00000005891	0	0	0	0	0	0	0	0	0	0	0	0	0		0	1
Trh	chr6	92242061	92244650	-	protein_coding	thyrotropin releasing hormone [Source:MGI Symbol;Acc:MGI:98823]	ENSMUSG00000005892	0.014	0.094	0.042	0	0	0.017	0.018	0	0.056	0.133	0.01	0	0.057		0	1
Nr2c2	chr6	92091390	92173057	+	protein_coding	nuclear receptor subfamily 2, group C, member 2 [Source:MGI Symbol;Acc:MGI:1352466]	ENSMUSG00000005893	3.655	3.937	3.437	4.2	3.474	3.717	4.53	3.485	3.087	2.903	3.933	4.294	3.698		-0.111	0.635
Nr2c1	chr10	94148023	94197211	+	protein_coding	nuclear receptor subfamily 2, group C, member 1 [Source:MGI Symbol;Acc:MGI:1352465]	ENSMUSG00000005897	3.142	3.605	5.284	6.028	4.491	5.422	3.991	4.596	5.04	5.149	5.654	5.55	5.002		0.212	0.433
Smpd4	chr16	17619354	17644828	+	protein_coding	sphingomyelin phosphodiesterase 4 [Source:MGI Symbol;Acc:MGI:1924876]	ENSMUSG00000005899	4.462	5.538	5.893	4.476	5.225	4.686	5.771	7.571	5.663	5.736	5.572	5.301	4.909		0.156	0.513
Pex1	chr5	3596066	3637232	+	protein_coding	peroxisomal biogenesis factor 1 [Source:MGI Symbol;Acc:MGI:1918632]	ENSMUSG00000005907	3.111	2.746	2.121	2.612	3.112	2.574	3.742	3.618	3.312	3.19	4.079	2.8	2.339		0.153	0.656
Otx1	chr11	21994764	22001615	-	protein_coding	orthodenticle homeobox 1 [Source:MGI Symbol;Acc:MGI:97450]	ENSMUSG00000005917	0.048	0	0.003	0	0	0.017	0.002	0.014	0	0.006	0	0.002	0		0	1
Kctd20	chr17	28952436	28969549	+	protein_coding	potassium channel tetramerisation domain containing 20 [Source:MGI Symbol;Acc:MGI:1914239]	ENSMUSG00000005936	12.2	13.882	15.04	14.324	14.584	13.767	14.919	12.853	12.456	14.702	13.988	13.237	14.034		-0.069	0.643
Itgae	chr11	73090583	73147446	+	protein_coding	integrin alpha E, epithelial-associated [Source:MGI Symbol;Acc:MGI:1298377]	ENSMUSG00000005947	1.136	2.051	1.134	0.919	1.563	0.699	1.912	2.717	2.283	2.436	0.904	1.389	0.738		0.299	0.703
Ctns	chr11	73183596	73199042	-	protein_coding	cystinosis, nephropathic [Source:MGI Symbol;Acc:MGI:1932872]	ENSMUSG00000005949	23.625	23.168	23.236	25.114	27.39	25.464	26.318	23.815	26.221	25.491	28.824	28.903	31.018		0.128	0.407
P2rx5	chr11	73160421	73172685	+	protein_coding	purinergic receptor P2X, ligand-gated ion channel, 5 [Source:MGI Symbol;Acc:MGI:2137026]	ENSMUSG00000005950	0.04	0.033	0.105	0	0.015	0.019	0.049	0.03	0.056	0	0	0.02	0.02		-1.096	0.549
Shpk	chr11	73199460	73224511	+	protein_coding	sedoheptulokinase [Source:MGI Symbol;Acc:MGI:1921887]	ENSMUSG00000005951	2.253	1.663	2.754	2.067	1.414	2.902	1.923	2.826	2.125	2.629	2.383	3.876	2.368		0.39	0.294
Trpv1	chr11	73234292	73261242	+	protein_coding	transient receptor potential cation channel, subfamily V, member 1 [Source:MGI Symbol;Acc:MGI:1341787]	ENSMUSG00000005952	0	0.022	0	0	0	0	0.002	0	0	0	0	0	0		0	1
Ephb3	chr16	21204755	21223304	+	protein_coding	Eph receptor B3 [Source:MGI Symbol;Acc:MGI:104770]	ENSMUSG00000005958	1.888	1.277	1.637	1.912	2.051	1.941	2.307	1.937	1.333	1.529	1.949	1.456	1.843		-0.188	0.543
Tuft1	chr3	94612757	94658872	-	protein_coding	tuftelin 1 [Source:MGI Symbol;Acc:MGI:109572]	ENSMUSG00000005968	1.443	1.932	2.496	1.331	1.773	1.394	2.094	2.905	2.575	2.678	1.953	1.889	1.664		0.294	0.442
Rcn1	chr2	105386291	105399319	-	protein_coding	reticulocalbin 1 [Source:MGI Symbol;Acc:MGI:104559]	ENSMUSG00000005973	8.96	5.696	10.666	7.701	8.033	8.355	6.671	7.347	10.599	8.899	6.852	6.788	6.735		-0.043	0.918
Dnase1	chr16	4036970	4040024	+	protein_coding	deoxyribonuclease I [Source:MGI Symbol;Acc:MGI:103157]	ENSMUSG00000005980	0.205	0.368	0.327	0.035	0.325	0.031	0.25	0.144	0.277	0.214	0.266	0.142	0.201		-0.089	0.951
Trap1	chr16	4039971	4077827	-	protein_coding	TNF receptor-associated protein 1 [Source:MGI Symbol;Acc:MGI:1915265]	ENSMUSG00000005981	15.163	15.178	21.506	15.443	17.753	17.23	17.906	18.505	20.732	17.071	16.242	18.93	18.834		0.09	0.667
Naa60	chr16	3884619	3904780	+	protein_coding	N(alpha)-acetyltransferase 60, NatF catalytic subunit [Source:MGI Symbol;Acc:MGI:1922013]	ENSMUSG00000005982	22.933	22.467	21.739	21.217	19.938	21.829	23.897	25.55	20.457	22.864	23.351	23.237	23.081		0.068	0.65
1700037C18Rik	chr16	3904303	3908689	-	protein_coding	RIKEN cDNA 1700037C18 gene [Source:MGI Symbol;Acc:MGI:1920511]	ENSMUSG00000005983	1.598	2.194	2.245	2.635	1.942	1.542	2.047	2.195	2.587	2.641	2.116	2.608	2.249		0.248	0.324
Ankrd13d	chr19	4270180	4283135	-	protein_coding	ankyrin repeat domain 13 family, member D [Source:MGI Symbol;Acc:MGI:1915673]	ENSMUSG00000005986	3.339	3.506	3.407	2.861	3.705	3.668	4.052	5.921	3.666	3.803	4.656	3.316	5.317		0.289	0.367
Tyrp1	chr4	80834230	80851719	+	protein_coding	tyrosinase-related protein 1 [Source:MGI Symbol;Acc:MGI:98881]	ENSMUSG00000005994	0	0	0.004	0	0	0.017	0.002	0.008	0	0.006	0.016	0.002	0.006		0	1
Tpr	chr1	150392838	150449935	+	protein_coding	translocated promoter region, nuclear basket protein [Source:MGI Symbol;Acc:MGI:1922066]	ENSMUSG00000006005	11.478	10.897	8.118	11.781	10.108	9.815	8.261	8.698	10.278	10.364	10.666	9.919	10.403		0.022	0.937
Pdc	chr1	150319417	150333906	+	protein_coding	phosducin [Source:MGI Symbol;Acc:MGI:98090]	ENSMUSG00000006007	0	0	0	0	0	0	0.004	0.002	0	0	0	0	0		0	1
BC003331	chr1	150361305	150393080	-	protein_coding	cDNA sequence BC003331 [Source:MGI Symbol;Acc:MGI:2385108]	ENSMUSG00000006010	10.756	10.445	11.64	12.48	12.797	11.763	11.973	14.078	12.612	13.049	13.034	12.463	12.878		0.156	0.221
Prg4	chr1	150449412	150466165	-	protein_coding	proteoglycan 4 (megakaryocyte stimulating factor, articular superficial zone protein) [Source:MGI Symbol;Acc:MGI:1891344]	ENSMUSG00000006014	0.044	0.085	0.048	0.018	0.046	0.076	0.069	0.121	0.083	0.121	0.112	0.108	0.077		0.936	0.128
Dhx34	chr7	16197147	16222037	-	protein_coding	DEAH (Asp-Glu-Ala-His) box polypeptide 34 [Source:MGI Symbol;Acc:MGI:1918973]	ENSMUSG00000006019	5.289	5.381	7.65	5.246	6.135	7.082	8.229	6.299	5.324	6.743	5.918	7.428	6.527		-0.036	0.919
Kptn	chr7	16119895	16127516	+	protein_coding	kaptin [Source:MGI Symbol;Acc:MGI:1890380]	ENSMUSG00000006021	2.774	3.932	3.18	4.123	3.124	3.304	3.536	3.806	3.137	3.423	3.12	2.909	3.1		-0.051	0.864
Napa	chr7	16098458	16117975	+	protein_coding	N-ethylmaleimide sensitive fusion protein attachment protein alpha [Source:MGI Symbol;Acc:MGI:104563]	ENSMUSG00000006024	66.125	64.385	71.899	65.538	67.788	65.538	65.167	69.052	65.534	66.955	62.815	66.5	64.976		-0.014	0.918
Sra1	chr18	36666681	36679366	-	protein_coding	steroid receptor RNA activator 1 [Source:MGI Symbol;Acc:MGI:1344414]	ENSMUSG00000006050	10.247	9.968	9.356	9.789	10.049	9.817	9.855	10.39	11.826	10.596	9.138	9.778	10.352		0.066	0.659
Calcoco2	chr11	96099326	96111964	-	protein_coding	calcium binding and coiled-coil domain 2 [Source:MGI Symbol;Acc:MGI:1343177]	ENSMUSG00000006056	0	0	0	0	0	0	0	0	0	0	0	0	0		0	1
Atp5g1	chr11	96068852	96075670	-	protein_coding	ATP synthase, H+ transporting, mitochondrial F0 complex, subunit C1 (subunit 9) [Source:MGI Symbol;Acc:MGI:107653]	ENSMUSG00000006057	0.46	0.438	0.314	0.309	0.471	0.364	0.377	0.505	0.314	0.374	0.301	0.357	0.277		-0.065	0.895
Snf8	chr11	96034885	96047430	+	protein_coding	SNF8, ESCRT-II complex subunit, homolog (S. cerevisiae) [Source:MGI Symbol;Acc:MGI:1343161]	ENSMUSG00000006058	15.855	16.154	16.05	13.935	14.455	16.74	13.821	14.715	17.18	15.123	12.936	13.236	14.024		-0.068	0.745
Tbcb	chr7	30224131	30232272	-	protein_coding	tubulin folding cofactor B [Source:MGI Symbol;Acc:MGI:1913661]	ENSMUSG00000006095	34.462	28.809	27.77	28.386	31.363	30.165	26.837	30.033	32.103	31.827	23.04	26.398	32.172		-0.022	0.933
Inpp5k	chr11	75630988	75648871	+	protein_coding	inositol polyphosphate 5-phosphatase K [Source:MGI Symbol;Acc:MGI:1194899]	ENSMUSG00000006127	27.766	33.021	36.64	29.724	34.636	32.287	37.843	43.796	36.052	38.508	34.724	40.848	35.107		0.202	0.233
Crkl	chr16	17451987	17486255	+	protein_coding	v-crk avian sarcoma virus CT10 oncogene homolog-like [Source:MGI Symbol;Acc:MGI:104686]	ENSMUSG00000006134	16.974	17.432	16.5	17.648	17.761	18.088	15.678	13.868	12.695	13.223	15.22	15.881	14.765		-0.258	0.055
Upk3bl	chr5	136057191	136064326	+	protein_coding	uroplakin 3B-like [Source:MGI Symbol;Acc:MGI:1916915]	ENSMUSG00000006143	0.034	0	0	0	0	0	0	0	0	0	0	0	0		0	1
Eps8l1	chr7	4460715	4480487	+	protein_coding	EPS8-like 1 [Source:MGI Symbol;Acc:MGI:1914675]	ENSMUSG00000006154	1.883	1.008	1.069	1.689	2.003	1.283	0.721	1.594	2.165	0.215	0.305	0.866	1.662		-0.35	0.757
Clint1	chr11	45852051	45910625	+	protein_coding	clathrin interactor 1 [Source:MGI Symbol;Acc:MGI:2144243]	ENSMUSG00000006169	47.497	60.121	63.121	61.425	57.987	51.52	48.592	47.22	47.282	58.665	54.541	57.172	44.947		-0.107	0.595
Prss16	chr13	22002173	22009741	-	protein_coding	protease, serine 16 (thymus) [Source:MGI Symbol;Acc:MGI:1859181]	ENSMUSG00000006179	0.083	0	0	0	0.039	0.051	0	0.051	0.024	0	0	0	0		0	1
Cdkal1	chr13	29325301	29855674	-	protein_coding	CDK5 regulatory subunit associated protein 1-like 1 [Source:MGI Symbol;Acc:MGI:1921765]	ENSMUSG00000006191	5.27	4.789	4.933	5.922	5.444	5.126	5.46	5.233	5.316	5.132	5.518	5.117	5.27		-0.002	0.991
Rhox6	chrX	37826910	37829857	+	protein_coding	reproductive homeobox 6 [Source:MGI Symbol;Acc:MGI:1202888]	ENSMUSG00000006200	0	0	0	0	0	0	0	0.006	0.033	0	0	0	0		0	1
5430419D17Rik	chr7	131174402	131306451	+	protein_coding	RIKEN cDNA 5430419D17 gene [Source:MGI Symbol;Acc:MGI:1918645]	ENSMUSG00000006204	0	0	0	0	0	0	0	0.001	0.001	0	0	0	0		0	1
Htra1	chr7	130936203	130985660	+	protein_coding	HtrA serine peptidase 1 [Source:MGI Symbol;Acc:MGI:1929076]	ENSMUSG00000006205	0.903	1.589	0.997	0.333	0.715	1.126	0.908	0.951	1.375	1.391	0.511	0.657	1.28		0.064	0.943
Zbtb17	chr4	141444654	141467225	+	protein_coding	zinc finger and BTB domain containing 17 [Source:MGI Symbol;Acc:MGI:107410]	ENSMUSG00000006215	6.518	8.656	8.505	10.03	8.458	8.511	8.6	8.422	9.41	9.819	8.378	8.581	7.851		0.052	0.817
Clcnkb	chr4	141404353	141416014	-	protein_coding	chloride channel, voltage-sensitive Kb [Source:MGI Symbol;Acc:MGI:1930643]	ENSMUSG00000006216	0	0	0	0	0	0	0.002	0	0	0	0	0	0		0	1
Fam131c	chr4	141368220	141384175	+	protein_coding	family with sequence similarity 131, member C [Source:MGI Symbol;Acc:MGI:2685539]	ENSMUSG00000006218	0	0	0	0	0	0	0	0	0.008	0	0	0	0		0	1
Fblim1	chr4	141576062	141606052	-	protein_coding	filamin binding LIM protein 1 [Source:MGI Symbol;Acc:MGI:1921452]	ENSMUSG00000006219	8.505	7.589	8.493	9.489	7.731	8.065	5.34	9.847	8.435	9.472	8.418	8.387	8.389		0.217	0.372
Hspb7	chr4	141420779	141425311	+	protein_coding	heat shock protein family, member 7 (cardiovascular) [Source:MGI Symbol;Acc:MGI:1352494]	ENSMUSG00000006221	0.082	0.047	0.087	0	0	0.092	0.022	0.01	0.012	0	0	0	0		-2.918	0.204
Epor	chr9	21958897	21963506	-	protein_coding	erythropoietin receptor [Source:MGI Symbol;Acc:MGI:95408]	ENSMUSG00000006235	1.273	0.958	0.836	0.98	0.961	1.635	1.309	1.335	0.705	0.816	1	0.928	1.208		-0.155	0.75
Ccdc159	chr9	21927471	21935872	+	protein_coding	coiled-coil domain containing 159 [Source:MGI Symbol;Acc:MGI:1914369]	ENSMUSG00000006241	0.011	0.106	0.091	0.061	0.042	0.027	0.09	0.016	0.091	0.01	0.016	0	0.228		-1.767	0.367
Mob1b	chr5	88720855	88764220	+	protein_coding	MOB kinase activator 1B [Source:MGI Symbol;Acc:MGI:1915723]	ENSMUSG00000006262	1.983	2.272	1.419	2.062	1.642	2.208	2.062	1.929	1.638	1.827	2.484	1.667	1.853		-0.02	0.96
Atp6v1b1	chr6	83742990	83758855	+	protein_coding	ATPase, H+ transporting, lysosomal V1 subunit B1 [Source:MGI Symbol;Acc:MGI:103285]	ENSMUSG00000006269	0.006	0	0.003	0.023	0	0.007	0.004	0.002	0	0	0.004	0	0		0	1
Vax1	chr19	59166187	59170056	-	protein_coding	ventral anterior homeobox 1 [Source:MGI Symbol;Acc:MGI:1277163]	ENSMUSG00000006270	0.073	0.273	0.046	0.15	0.119	0.089	0.053	0.097	0.17	0.192	0.27	0.121	0.075		0.647	0.531
Atp6v1b2	chr8	69088646	69113711	+	protein_coding	ATPase, H+ transporting, lysosomal V1 subunit B2 [Source:MGI Symbol;Acc:MGI:109618]	ENSMUSG00000006273	71.409	72.568	87.532	73.343	78.362	71.105	66.11	62.487	67.483	75.691	67.495	79.251	68.231		-0.085	0.614
Eps15l1	chr8	72340999	72421460	-	protein_coding	epidermal growth factor receptor pathway substrate 15-like 1 [Source:MGI Symbol;Acc:MGI:104582]	ENSMUSG00000006276	5.7	7.362	6.933	6.318	7.275	7.786	8.271	8.706	8.245	7.197	8.442	5.693	7.955		0.096	0.727
Tep1	chr14	50824062	50870560	-	protein_coding	telomerase associated protein 1 [Source:MGI Symbol;Acc:MGI:109573]	ENSMUSG00000006281	5.833	4.835	5.01	5.821	5.459	4.92	6.587	6.158	5.707	6.062	6.395	4.853	6.137		0.082	0.701
Ttc5	chr14	50765415	50785518	-	protein_coding	tetratricopeptide repeat domain 5 [Source:MGI Symbol;Acc:MGI:2683584]	ENSMUSG00000006288	17.282	16.182	18.443	17.017	18.319	18.271	18.907	18.146	19.118	17.448	16.068	18.015	18.831		0.004	0.982
Osgep	chr14	50913594	50924893	-	protein_coding	O-sialoglycoprotein endopeptidase [Source:MGI Symbol;Acc:MGI:1913496]	ENSMUSG00000006289	10.578	9.897	10.748	10.301	10.478	10.92	10.413	11.993	11.733	12.053	10.228	10.19	11.889		0.107	0.433
Aamp	chr1	74279840	74284738	-	protein_coding	angio-associated migratory protein [Source:MGI Symbol;Acc:MGI:107809]	ENSMUSG00000006299	67.517	71.69	71.748	67.834	67.91	63.38	67.469	75.823	72.383	71.469	63.002	67.859	72.161		0.045	0.738
Tmbim1	chr1	74288247	74304405	-	protein_coding	transmembrane BAX inhibitor motif containing 1 [Source:MGI Symbol;Acc:MGI:1916910]	ENSMUSG00000006301	6.682	7.388	10.109	7.771	7.848	8.223	7.123	7.099	7.728	7.726	6.659	7.848	7.331		-0.085	0.677
Arpc2	chr1	74236497	74268209	+	protein_coding	actin related protein 2/3 complex, subunit 2 [Source:MGI Symbol;Acc:MGI:1923959]	ENSMUSG00000006304	181.281	167.72	170.125	165.2	163.307	167.714	147.129	172.193	154.141	168.409	142.568	151.236	160.522		-0.067	0.629
Kmt2b	chr7	30568858	30588726	-	protein_coding	lysine (K)-specific methyltransferase 2B [Source:MGI Symbol;Acc:MGI:109565]	ENSMUSG00000006307	1.548	1.362	1.111	1.119	1.407	1.073	1.594	1.857	1.517	1.635	1.129	1.158	1.57		0.136	0.694
Zbtb32	chr7	30589681	30598869	-	protein_coding	zinc finger and BTB domain containing 32 [Source:MGI Symbol;Acc:MGI:1891838]	ENSMUSG00000006310	0.031	0.25	0.12	0.294	0.191	0.162	0.278	0.093	0.065	0.027	0.257	0.003	0.059		-2.018	0.213
Etv2	chr7	30633616	30635852	-	protein_coding	ets variant 2 [Source:MGI Symbol;Acc:MGI:99253]	ENSMUSG00000006311	0	0	0	0	0	0	0	0	0	0	0	0	0		0	1
Upk1a	chr7	30603092	30612847	-	protein_coding	uroplakin 1A [Source:MGI Symbol;Acc:MGI:98911]	ENSMUSG00000006313	0	0.018	0	0	0	0.016	0.004	0	0.086	0.047	0	0	0.033		0	1
Tmem147	chr7	30727701	30729540	-	protein_coding	transmembrane protein 147 [Source:MGI Symbol;Acc:MGI:1915011]	ENSMUSG00000006315	41.87	45.337	38.401	41.26	45.298	45.053	41.148	40.26	40.802	45.145	32.838	33.735	38.456		-0.148	0.385
Rps9	chr7	3703993	3706897	+	protein_coding	ribosomal protein S9 [Source:MGI Symbol;Acc:MGI:1924096]	ENSMUSG00000006333	14.486	15.549	13.663	16.044	15.315	17.025	10.532	12.163	16.512	19.031	12.891	11.945	13.061		-0.028	0.945
Tfpt	chr7	3620324	3629929	-	protein_coding	TCF3 (E2A) fusion partner [Source:MGI Symbol;Acc:MGI:1916964]	ENSMUSG00000006335	8.048	4.807	5.585	7.693	5.36	5.475	5.918	5.744	6.422	7.492	7.236	5.119	6.789		0.051	0.888
Susd2	chr10	75636706	75643991	-	protein_coding	sushi domain containing 2 [Source:MGI Symbol;Acc:MGI:1918983]	ENSMUSG00000006342	0.012	0.008	0.089	0	0.04	0.052	0.057	0.214	0.116	0.085	0.152	0.04	0.134		1.649	0.254
Ggt5	chr10	75589340	75617200	+	protein_coding	gamma-glutamyltransferase 5 [Source:MGI Symbol;Acc:MGI:1346063]	ENSMUSG00000006344	5.324	4.972	4.322	5.527	6.392	5.964	6.35	5.688	3.28	4.045	6.015	4.766	4.324		-0.247	0.409
Ggt1	chr10	75568656	75586200	+	protein_coding	gamma-glutamyltransferase 1 [Source:MGI Symbol;Acc:MGI:95706]	ENSMUSG00000006345	0	0.011	0.105	0.068	0	0.06	0.013	0.08	0	0.007	0.012	0	0.041		0	1
Crip2	chr12	113140236	113145506	+	protein_coding	cysteine rich protein 2 [Source:MGI Symbol;Acc:MGI:1915587]	ENSMUSG00000006356	0.517	2.931	1.805	0.278	0.421	1.098	0.84	0.71	1.345	1.156	0.883	0.274	1.369		-0.26	0.841
Crip1	chr12	113148705	113153879	+	protein_coding	cysteine-rich protein 1 (intestinal) [Source:MGI Symbol;Acc:MGI:88501]	ENSMUSG00000006360	8.55	18.222	13.81	5.65	8.509	9.228	4.783	1.826	4.225	5.923	2.595	3.155	3.705		-1.453	0.036
Cbfa2t3	chr8	122625141	122699109	-	protein_coding	core-binding factor, runt domain, alpha subunit 2, translocated to, 3 (human) [Source:MGI Symbol;Acc:MGI:1338013]	ENSMUSG00000006362	5.537	7.255	4.452	4.948	5.309	5.428	4.474	5.569	3.302	4.046	6.387	5.279	3.927		-0.148	0.676
Fbln1	chr15	85205949	85286535	+	protein_coding	fibulin 1 [Source:MGI Symbol;Acc:MGI:95487]	ENSMUSG00000006369	0.301	0.165	0.288	0.102	0.204	0.272	0.273	0.483	0.192	0.126	0.227	0.158	0.233		-0.031	0.977
Pgrmc1	chrX	36598206	36606079	+	protein_coding	progesterone receptor membrane component 1 [Source:MGI Symbol;Acc:MGI:1858305]	ENSMUSG00000006373	47.074	51.327	65.309	51.091	51.138	56.654	50.495	56.198	50.906	53.827	50.323	45.598	52.703		-0.048	0.809
Gcat	chr15	79030874	79042531	+	protein_coding	glycine C-acetyltransferase (2-amino-3-ketobutyrate-coenzyme A ligase) [Source:MGI Symbol;Acc:MGI:1349389]	ENSMUSG00000006378	0.966	0.699	1.084	0.828	1.241	1.259	0.99	1.122	1.031	0.872	0.807	1.306	0.848		0.034	0.944
Tek	chr4	94739289	94874976	+	protein_coding	endothelial-specific receptor tyrosine kinase [Source:MGI Symbol;Acc:MGI:98664]	ENSMUSG00000006386	0.149	1.512	0.579	0.072	0.159	0.039	0.133	0	0.215	0.163	0.431	0.736	0.532		-1.337	0.724
Mpl	chr4	118442415	118457513	-	protein_coding	myeloproliferative leukemia virus oncogene [Source:MGI Symbol;Acc:MGI:97076]	ENSMUSG00000006389	0	0	0.072	0	0.048	0	0.044	0.004	0.113	0	0.09	0	0		-1.307	0.661
Elovl1	chr4	118428093	118432953	+	protein_coding	elongation of very long chain fatty acids (FEN1/Elo2, SUR4/Elo3, yeast)-like 1 [Source:MGI Symbol;Acc:MGI:1858959]	ENSMUSG00000006390	64.472	58.839	80.844	63.511	69.869	73.888	64.766	64.831	71.962	69.217	63.617	72.869	64.108		-0.004	0.988
Med8	chr4	118409337	118415782	+	protein_coding	mediator complex subunit 8 [Source:MGI Symbol;Acc:MGI:1915269]	ENSMUSG00000006392	15.634	15.49	13.744	15.845	15.069	16.543	15.303	17.431	16.8	18.998	15.85	16.047	18.165		0.166	0.221
Hyi	chr4	118359990	118362744	+	polymorphic_pseudogene	hydroxypyruvate isomerase (putative) [Source:MGI Symbol;Acc:MGI:1915430]	ENSMUSG00000006395	4.12	4.103	3.768	3.604	3.957	4.489	3.756	2.313	3.698	3.587	3.762	2.992	3.811		-0.318	0.278
Cdc20	chr4	118432901	118437352	-	protein_coding	cell division cycle 20 [Source:MGI Symbol;Acc:MGI:1859866]	ENSMUSG00000006398	2.617	1.346	2.135	1.167	2.413	1.618	1.826	1.398	1.732	2.273	0.566	1.82	1.527		-0.356	0.536
Adamts4	chr1	171250421	171260637	+	protein_coding	a disintegrin-like and metallopeptidase (reprolysin type) with thrombospondin type 1 motif, 4 [Source:MGI Symbol;Acc:MGI:1339949]	ENSMUSG00000006403	0.122	0.146	0.147	0	0.07	0.27	0.25	0.027	0.145	0.066	0.117	0.039	0.042		-1.106	0.51
Nectin4	chr1	171370099	171388598	+	protein_coding	nectin cell adhesion molecule 4 [Source:MGI Symbol;Acc:MGI:1918990]	ENSMUSG00000006411	10.365	9.712	14.149	11.986	12.026	10.696	12.46	12.708	12.514	11.313	12.849	11.779	10.933		0.04	0.859
Pfdn2	chr1	171345670	171359254	+	protein_coding	prefoldin 2 [Source:MGI Symbol;Acc:MGI:1276111]	ENSMUSG00000006412	10.445	10.305	8.07	10.762	8.857	9.634	7.186	7.332	8.58	11.274	8.176	8.934	9.603		-0.026	0.943
Rnf114	chr2	167492645	167516173	+	protein_coding	ring finger protein 114 [Source:MGI Symbol;Acc:MGI:1933159]	ENSMUSG00000006418	37.136	31.378	40.218	35.759	40.383	35.734	34.204	36.799	41.687	38.694	37.407	36.675	35.787		0.055	0.73
C330007P06Rik	chrX	36823737	36874111	-	protein_coding	RIKEN cDNA C330007P06 gene [Source:MGI Symbol;Acc:MGI:1924894]	ENSMUSG00000006423	1.405	1.866	1.701	1.934	1.627	1.586	1.393	1.858	1.366	1.796	1.691	1.368	1.726		0.013	0.974
Neurl1a	chr19	47178820	47259440	+	protein_coding	neuralized E3 ubiquitin protein ligase 1A [Source:MGI Symbol;Acc:MGI:1334263]	ENSMUSG00000006435	12.036	8.342	10.389	11.27	11.182	10.852	12.716	11.074	11.156	8.979	8.967	9.105	11.076		-0.132	0.534
Srm	chr4	148591503	148594619	+	protein_coding	spermidine synthase [Source:MGI Symbol;Acc:MGI:102690]	ENSMUSG00000006442	37.664	28.277	30.772	30.842	30.263	31.091	29.971	35.695	30.393	34.082	30.91	37.226	33.264		0.113	0.486
Epha2	chr4	141301240	141329384	+	protein_coding	Eph receptor A2 [Source:MGI Symbol;Acc:MGI:95278]	ENSMUSG00000006445	3.534	3.037	3.083	2.787	2.526	4.088	5.485	3.169	4.357	3.808	3.596	4.272	5.657		0.176	0.675
Rbm14	chr19	4800569	4811634	-	protein_coding	RNA binding motif protein 14 [Source:MGI Symbol;Acc:MGI:1929092]	ENSMUSG00000006456	10.698	9.165	9.269	10.006	10.579	9.796	8.771	7.845	10.698	9.984	8.398	8.233	11.447		-0.068	0.778
Actn3	chr19	4861223	4877909	-	protein_coding	actinin alpha 3 [Source:MGI Symbol;Acc:MGI:99678]	ENSMUSG00000006457	0.053	0.099	0.01	0.045	0.062	0.016	0.107	0.08	0.023	0.041	0.073	0.008	0.071		-0.386	0.837
A530013C23Rik	chr2	167691177	167729172	+	lincRNA	RIKEN cDNA A530013C23 gene [Source:MGI Symbol;Acc:MGI:3041178]	ENSMUSG00000006462	0.01	0.03	0.021	0	0.057	0.004	0	0.002	0.017	0.006	0.002	0	0		0	1
Zdhhc24	chr19	4878672	4885397	+	protein_coding	zinc finger, DHHC domain containing 24 [Source:MGI Symbol;Acc:MGI:1917855]	ENSMUSG00000006463	6.327	7.172	8.05	7.749	8.555	9.52	9.429	10.803	9.718	8.848	8.893	9.69	9.571		0.242	0.211
Bbs1	chr19	4886898	4906627	-	protein_coding	Bardet-Biedl syndrome 1 (human) [Source:MGI Symbol;Acc:MGI:1277215]	ENSMUSG00000006464	0.344	0.298	0.969	0.59	0.587	0.715	0.944	0.667	0.439	0.503	0.5	0.344	0.754		-0.376	0.544
Slc34a3	chr2	25228898	25234364	-	protein_coding	solute carrier family 34 (sodium phosphate), member 3 [Source:MGI Symbol;Acc:MGI:2159410]	ENSMUSG00000006469	0	0	0	0	0	0	0	0	0	0	0	0	0		0	1
Ndor1	chr2	25244821	25255409	-	protein_coding	NADPH dependent diflavin oxidoreductase 1 [Source:MGI Symbol;Acc:MGI:1926047]	ENSMUSG00000006471	7.536	7.888	8.313	10.126	9.342	7.144	11.339	10.827	8.946	9.863	9.656	12.615	12.35		0.275	0.252
Nsmf	chr2	25054355	25062881	+	protein_coding	NMDA receptor synaptonuclear signaling and neuronal migration factor [Source:MGI Symbol;Acc:MGI:1861755]	ENSMUSG00000006476	7.513	9.283	6.815	7.078	6.593	5.484	6.339	5.751	6.263	5.998	6.366	7.183	6.626		-0.109	0.63
Prl7a1	chr13	27633366	27642493	-	protein_coding	prolactin family 7, subfamily a, member 1 [Source:MGI Symbol;Acc:MGI:1206572]	ENSMUSG00000006488	0	0	0	0	0	0	0	0	0	0	0	0	0		0	1
Prl8a9	chr13	27557995	27564606	-	protein_coding	prolactin family8, subfamily a, member 9 [Source:MGI Symbol;Acc:MGI:1914560]	ENSMUSG00000006490	0	0	0	0	0	0	0	0	0	0	0	0.013	0		0	1
Pdk1	chr2	71873224	71903858	+	protein_coding	pyruvate dehydrogenase kinase, isoenzyme 1 [Source:MGI Symbol;Acc:MGI:1926119]	ENSMUSG00000006494	28.41	25.825	29.849	27.73	27.278	25.618	31.778	26.019	22.772	28.195	29.811	30.249	26.388		-0.054	0.775
Ptbp1	chr10	79854427	79864771	+	protein_coding	polypyrimidine tract binding protein 1 [Source:MGI Symbol;Acc:MGI:97791]	ENSMUSG00000006498	9.192	9.307	11.887	9.88	9.711	9.086	10.982	11.925	8.947	9.342	8.973	11.024	10.591		0.01	0.974
Mvd	chr8	122433601	122443422	-	protein_coding	mevalonate (diphospho) decarboxylase [Source:MGI Symbol;Acc:MGI:2179327]	ENSMUSG00000006517	2.51	3.694	3.901	3.276	2.829	3.318	3.198	3.881	3.481	4.186	2.944	3.686	3.065		0.134	0.625
Cyba	chr8	122424776	122432930	-	protein_coding	cytochrome b-245, alpha polypeptide [Source:MGI Symbol;Acc:MGI:1316658]	ENSMUSG00000006519	581.167	523.01	562.212	518.097	521.681	540.54	446.445	414.792	540.351	603.387	410.664	448.232	503.703		-0.129	0.526
Itih3	chr14	30908576	30923587	-	protein_coding	inter-alpha trypsin inhibitor, heavy chain 3 [Source:MGI Symbol;Acc:MGI:96620]	ENSMUSG00000006522	0.094	0.267	0.417	0.167	0.462	0.272	0.145	0.203	0.37	0.611	0.15	0.389	0.572		0.504	0.586
Tmem110	chr14	30825594	30877209	+	protein_coding	transmembrane protein 110 [Source:MGI Symbol;Acc:MGI:1921500]	ENSMUSG00000006526	9.927	10.236	10.924	14.353	10.969	11.237	10.619	11.143	8.783	12.413	10.585	11.218	11.324		-0.027	0.918
Sfmbt1	chr14	30714849	30822721	+	protein_coding	Scm-like with four mbt domains 1 [Source:MGI Symbol;Acc:MGI:1859609]	ENSMUSG00000006527	5.819	5.33	5.297	5.74	5.189	5.419	5.645	5.165	4.648	4.691	6.042	5.463	4.718		-0.102	0.515
Itih1	chr14	30929180	30943289	-	protein_coding	inter-alpha trypsin inhibitor, heavy chain 1 [Source:MGI Symbol;Acc:MGI:96618]	ENSMUSG00000006529	0	0	0	0	0	0	0.002	0	0	0	0	0	0		0	1
Ihh	chr1	74945315	74951672	-	protein_coding	Indian hedgehog [Source:MGI Symbol;Acc:MGI:96533]	ENSMUSG00000006538	0.069	0.021	0.051	0.021	0.007	0	0.035	0	0.009	0.088	0.046	0	0.082		-1.842	0.454
Prkag3	chr1	74738922	74749221	-	protein_coding	protein kinase, AMP-activated, gamma 3 non-catatlytic subunit [Source:MGI Symbol;Acc:MGI:1891343]	ENSMUSG00000006542	0	0	0	0.052	0.005	0	0.031	0.002	0.009	0.066	0	0.002	0		0	1
Cryba2	chr1	74889934	74893143	-	protein_coding	crystallin, beta A2 [Source:MGI Symbol;Acc:MGI:104336]	ENSMUSG00000006546	0	0	0	0	0	0	0	0	0	0	0	0	0		0	1
Atp7b	chr8	21992785	22060305	-	protein_coding	ATPase, Cu++ transporting, beta polypeptide [Source:MGI Symbol;Acc:MGI:103297]	ENSMUSG00000006567	0.076	0.164	0.234	0.072	0.219	0.071	0.096	0.012	0.092	0.033	0.115	0.001	0.12		-2.765	0.112
Defb2	chr8	21839926	21843482	+	protein_coding	defensin beta 2 [Source:MGI Symbol;Acc:MGI:1338754]	ENSMUSG00000006570	0	0	0	0	0	0	0	0	0	0	0	0	0		0	1
Slc4a1	chr11	102348824	102365280	-	protein_coding	solute carrier family 4 (anion exchanger), member 1 [Source:MGI Symbol;Acc:MGI:109393]	ENSMUSG00000006574	0	0	0	0	0	0	0.001	0.011	0	0	0	0	0		0	1
Rundc3a	chr11	102393403	102402555	+	protein_coding	RUN domain containing 3A [Source:MGI Symbol;Acc:MGI:1858752]	ENSMUSG00000006575	1.692	2.312	2.335	1.213	1.762	1.458	1.778	1.197	1.944	1.879	1.081	1.572	2.806		-0.185	0.71
Slc4a3	chr1	75546266	75562172	+	protein_coding	solute carrier family 4 (anion exchanger), member 3 [Source:MGI Symbol;Acc:MGI:109350]	ENSMUSG00000006576	0.323	0.275	0.258	0.36	0.24	0.307	0.356	0.531	0.29	0.321	0.349	0.134	0.547		0.052	0.959
Cdt1	chr8	122568015	122573128	+	protein_coding	chromatin licensing and DNA replication factor 1 [Source:MGI Symbol;Acc:MGI:1914427]	ENSMUSG00000006585	4.269	4.54	4.559	3.5	3.937	3.15	4.087	5.299	4.307	3.846	2.568	5.975	3.116		0.083	0.865
Runx1t1	chr4	13743436	13893649	+	protein_coding	runt-related transcription factor 1; translocated to, 1 (cyclin D-related) [Source:MGI Symbol;Acc:MGI:104793]	ENSMUSG00000006586	0.095	0.199	0.139	0.035	0.113	0.117	0.075	0.057	0.103	0.052	0.056	0.06	0.206		-0.433	0.599
Snai3	chr8	122454208	122460733	-	protein_coding	snail family zinc finger 3 [Source:MGI Symbol;Acc:MGI:1353563]	ENSMUSG00000006587	0	0.048	0.185	0.032	0	0.029	0.034	0	0	0.021	0.052	0.085	0		0	1
Aprt	chr8	122574635	122576890	-	protein_coding	adenine phosphoribosyl transferase [Source:MGI Symbol;Acc:MGI:88061]	ENSMUSG00000006589	18.423	15.982	18.363	16.917	16.686	17.199	15.067	15.742	15.516	16.049	12.056	15.646	14.716		-0.168	0.339
Gtf2h1	chr7	46796103	46823800	+	protein_coding	general transcription factor II H, polypeptide 1 [Source:MGI Symbol;Acc:MGI:1277216]	ENSMUSG00000006599	9.622	8.829	9.152	11.045	8.479	9.14	7.939	9.683	9.983	9.683	7.942	8.014	8.94		-0.004	0.991
Hfe	chr13	23702034	23710854	-	protein_coding	hemochromatosis [Source:MGI Symbol;Acc:MGI:109191]	ENSMUSG00000006611	34.853	33.505	36.671	41.503	42.537	46.448	46.226	34.117	30.052	30.373	37.006	36.975	35.891		-0.237	0.197
Abhd1	chr5	30950066	30955091	+	processed_transcript	abhydrolase domain containing 1 [Source:MGI Symbol;Acc:MGI:1931013]	ENSMUSG00000006638	0.351	0.499	0.294	0.193	0.29	0.395	0.457	0.531	0.427	0.321	0.406	0.222	0.347		0.029	0.975
Slc5a6	chr5	31036036	31048924	-	protein_coding	solute carrier family 5 (sodium-dependent vitamin transporter), member 6 [Source:MGI Symbol;Acc:MGI:2660847]	ENSMUSG00000006641	2.208	2.256	3.4	2.554	3.021	2.596	2.585	3.565	3.282	3.442	3.268	2.838	2.63		0.235	0.322
Tcf23	chr5	30968662	30977018	+	protein_coding	transcription factor 23 [Source:MGI Symbol;Acc:MGI:1934960]	ENSMUSG00000006642	0	0.013	0	0	0	0	0.008	0.005	0	0	0.021	0	0.023		0	1
Nphs1	chr7	30458315	30487223	+	protein_coding	nephrosis 1, nephrin [Source:MGI Symbol;Acc:MGI:1859637]	ENSMUSG00000006649	0	0	0	0	0	0	0.001	0	0	0	0	0.002	0.003		0	1
Aplp1	chr7	30434982	30445535	-	protein_coding	amyloid beta (A4) precursor-like protein 1 [Source:MGI Symbol;Acc:MGI:88046]	ENSMUSG00000006651	4.637	5.416	4.934	3.36	3.481	5.568	3.597	2.657	4.441	5.846	4.707	3.112	7.038		-0.074	0.906
Qrich1	chr9	108517103	108560163	+	protein_coding	glutamine-rich 1 [Source:MGI Symbol;Acc:MGI:1916482]	ENSMUSG00000006673	32.485	31.21	36.175	37.86	34.516	33.105	36.128	36.704	31.884	32.393	38.207	38.914	34.867		0.04	0.815
P4htm	chr9	108578862	108597667	-	protein_coding	prolyl 4-hydroxylase, transmembrane (endoplasmic reticulum) [Source:MGI Symbol;Acc:MGI:1921693]	ENSMUSG00000006675	0.282	0.417	0.579	0.189	0.25	0.494	0.421	0.401	0.681	0.918	0.424	0.396	0.891		0.477	0.463
Usp19	chr9	108490602	108502337	+	protein_coding	ubiquitin specific peptidase 19 [Source:MGI Symbol;Acc:MGI:1918722]	ENSMUSG00000006676	9.813	14.353	16.025	16.841	15.344	11.976	16.504	15.055	14.679	14.412	15.271	13.396	14.932		0.031	0.925
Pola1	chrX	93304767	93632155	-	protein_coding	polymerase (DNA directed), alpha 1 [Source:MGI Symbol;Acc:MGI:99660]	ENSMUSG00000006678	1.162	0.845	0.819	1.179	0.586	0.756	0.774	1.602	1.089	0.678	0.595	1.087	0.65		0.237	0.674
Cdc42	chr4	137319696	137357720	-	protein_coding	cell division cycle 42 [Source:MGI Symbol;Acc:MGI:106211]	ENSMUSG00000006699	176.074	162.795	173.347	169.064	161.916	175.617	157.325	157.889	149.168	164.894	152.733	172.222	159.543		-0.074	0.504
Pknox1	chr17	31564749	31607684	+	protein_coding	Pbx/knotted 1 homeobox [Source:MGI Symbol;Acc:MGI:1201409]	ENSMUSG00000006705	9.853	12.506	9.264	13.124	12.641	11.63	14.056	14.006	10.704	12.708	12.421	15.01	13.151		0.147	0.533
D130043K22Rik	chr13	24845135	24901270	+	protein_coding	RIKEN cDNA D130043K22 gene [Source:MGI Symbol;Acc:MGI:3036268]	ENSMUSG00000006711	0.042	0.01	0.078	0.005	0	0	0.006	0.001	0.016	0.017	0.011	0.007	0.12		-0.187	0.955
Gmnn	chr13	24751845	24761923	-	protein_coding	geminin [Source:MGI Symbol;Acc:MGI:1927344]	ENSMUSG00000006715	3.003	2.27	2.209	2.397	2.576	2.031	1.897	2.17	2.827	2.318	1.659	1.633	1.987		-0.145	0.709
Acot13	chr13	24817948	24831517	-	protein_coding	acyl-CoA thioesterase 13 [Source:MGI Symbol;Acc:MGI:1914084]	ENSMUSG00000006717	29.086	29.225	23.963	24.736	26.574	23.633	18.92	25.415	28.186	28.288	23.288	23.066	26.71		0.075	0.775
Zfp184	chr13	21945094	21960779	+	protein_coding	zinc finger protein 184 (Kruppel-like) [Source:MGI Symbol;Acc:MGI:1922244]	ENSMUSG00000006720	1.24	0.67	1.049	2.196	1.689	0.823	1.358	1.795	1.087	1.833	1.388	0.837	1.518		0.114	0.865
Cyp27b1	chr10	127048250	127052969	+	protein_coding	cytochrome P450, family 27, subfamily b, polypeptide 1 [Source:MGI Symbol;Acc:MGI:1098274]	ENSMUSG00000006724	0	0	0.004	0	0	0	0	0	0.079	0	0.071	0	0.046		0	1
Cdk4	chr10	127063534	127067920	+	protein_coding	cyclin-dependent kinase 4 [Source:MGI Symbol;Acc:MGI:88357]	ENSMUSG00000006728	33.392	28.769	33.186	31.488	32.283	30.7	28.052	31.116	33.256	28.274	32.248	31.964	28.934		-0.001	0.995
B4galnt1	chr10	127165225	127172330	+	protein_coding	beta-1,4-N-acetyl-galactosaminyl transferase 1 [Source:MGI Symbol;Acc:MGI:1342057]	ENSMUSG00000006731	11.04	13.609	19.392	16.127	14.914	14.985	11.845	9.977	9.972	14.605	13.428	12.041	13.606		-0.26	0.36
Mettl1	chr10	127041932	127046365	+	protein_coding	methyltransferase like 1 [Source:MGI Symbol;Acc:MGI:1339986]	ENSMUSG00000006732	4.227	3.921	2.976	3.089	3.18	3.061	2.946	4.422	3.761	3.754	3.166	3.55	3.774		0.221	0.357
Tspan31	chr10	127067280	127070264	-	protein_coding	tetraspanin 31 [Source:MGI Symbol;Acc:MGI:1914375]	ENSMUSG00000006736	81.743	79.768	89.595	84.637	87.351	84.024	82.796	80.858	86.617	90.799	75.022	73.497	78.06		-0.068	0.62
Kif5b	chr18	6201002	6241523	-	protein_coding	kinesin family member 5B [Source:MGI Symbol;Acc:MGI:1098268]	ENSMUSG00000006740	14.706	12.713	12.085	13.015	11.829	13.843	10.812	13.693	11.933	12.971	13.538	13.521	11.702		0.039	0.846
Saal1	chr7	46686108	46710680	-	protein_coding	serum amyloid A-like 1 [Source:MGI Symbol;Acc:MGI:1926185]	ENSMUSG00000006763	2.334	2.415	2.582	2.412	2.881	2.067	2.112	2.536	3.02	3.264	2.815	2.479	2.429		0.189	0.373
Tph2	chr10	115078641	115185022	-	protein_coding	tryptophan hydroxylase 2 [Source:MGI Symbol;Acc:MGI:2651811]	ENSMUSG00000006764	0.072	0	0	0	0	0	0.002	0	0	0	0.038	0	0		0	1
Krt23	chr11	99477974	99493137	-	protein_coding	keratin 23 [Source:MGI Symbol;Acc:MGI:2148866]	ENSMUSG00000006777	0	0	0	0	0	0	0	0	0	0	0	0	0		0	1
Cnp	chr11	100574904	100581728	+	protein_coding	2',3'-cyclic nucleotide 3' phosphodiesterase [Source:MGI Symbol;Acc:MGI:88437]	ENSMUSG00000006782	29.545	26.511	35.093	32.431	29.992	29.518	31.975	25.501	29.151	32.735	28.603	30.899	32.337		-0.056	0.769
Ttc25	chr11	100545607	100572568	+	protein_coding	tetratricopeptide repeat domain 25 [Source:MGI Symbol;Acc:MGI:1921657]	ENSMUSG00000006784	0.267	0.356	0.511	0.129	0.307	0.506	0.289	0.44	0.409	0.329	0.257	0.414	0.269		0.171	0.799
Sulf2	chr2	166073089	166155663	-	protein_coding	sulfatase 2 [Source:MGI Symbol;Acc:MGI:1919293]	ENSMUSG00000006800	8.001	11.226	18.466	10.122	8.677	6.631	10.041	3.18	2.882	3.42	2.514	4.008	2.802		-1.687	0
Sod2	chr17	13007839	13018119	+	protein_coding	superoxide dismutase 2, mitochondrial [Source:MGI Symbol;Acc:MGI:98352]	ENSMUSG00000006818	6.204	5.687	6.733	5.587	5.816	6.271	4.979	4.914	5.691	6.129	5.275	5.067	5.163		-0.138	0.453
Tmco6	chr18	36735068	36742391	+	protein_coding	transmembrane and coiled-coil domains 6 [Source:MGI Symbol;Acc:MGI:1919233]	ENSMUSG00000006850	8.165	7.955	7.37	8.261	8.996	6.388	9.004	11.27	9.792	10.278	10.528	9.265	11.201		0.359	0.047
Stambp	chr6	83543217	83572729	-	protein_coding	STAM binding protein [Source:MGI Symbol;Acc:MGI:1917777]	ENSMUSG00000006906	13.781	11.039	12.179	12.897	11.262	13.046	11.972	13.306	11.716	13.268	11.895	14.244	13.414		0.083	0.611
Ezh1	chr11	101191115	101226463	-	protein_coding	enhancer of zeste 1 polycomb repressive complex 2 subunit [Source:MGI Symbol;Acc:MGI:1097695]	ENSMUSG00000006920	12.345	14.394	14.058	15.249	15.736	12.464	15.449	14.265	12.178	15.501	15.569	16.421	14.69		0.049	0.819
Hap1	chr11	100347327	100356128	-	protein_coding	huntingtin-associated protein 1 [Source:MGI Symbol;Acc:MGI:1261831]	ENSMUSG00000006930	0.35	0.372	0.84	0.418	0.661	0.182	0.629	0.589	0.811	0.918	0.427	0.641	0.491		0.309	0.63
P3h4	chr11	100408456	100414836	-	protein_coding	prolyl 3-hydroxylase family member 4 (non-enzymatic) [Source:MGI Symbol;Acc:MGI:1913430]	ENSMUSG00000006931	2.93	4.099	5.33	3.026	2.281	2.505	3.96	3.278	2.185	2.776	2.322	1.269	1.903		-0.693	0.169
Ctnnb1	chr9	120933400	120960507	+	protein_coding	catenin (cadherin associated protein), beta 1 [Source:MGI Symbol;Acc:MGI:88276]	ENSMUSG00000006932	57.049	54.736	64.101	51.327	53.204	52.394	56.247	49.66	53.532	43.593	44.036	47.775	47.489		-0.223	0.097
Eif1b	chr9	120492491	120495330	+	protein_coding	eukaryotic translation initiation factor 1B [Source:MGI Symbol;Acc:MGI:1916219]	ENSMUSG00000006941	40.101	36.581	28.386	34.843	33.239	36.716	27.159	31.183	30.32	33.005	31.017	28.031	34.735		-0.08	0.73
Klk4	chr7	43881160	43885804	+	protein_coding	kallikrein related-peptidase 4 (prostase, enamel matrix, prostate) [Source:MGI Symbol;Acc:MGI:1861379]	ENSMUSG00000006948	0	0	0	0	0	0	0.005	0	0	0	0	0	0		0	1
Chrd	chr16	20733127	20742384	+	protein_coding	chordin [Source:MGI Symbol;Acc:MGI:1313268]	ENSMUSG00000006958	0.029	0	0.11	0	0	0.006	0.005	0	0.032	0.099	0	0.014	0.057		-0.2	0.962
Psmd2	chr16	20651652	20663414	+	protein_coding	proteasome (prosome, macropain) 26S subunit, non-ATPase, 2 [Source:MGI Symbol;Acc:MGI:1096584]	ENSMUSG00000006998	31.607	29.412	34.604	31.3	31.362	29.682	31.27	28.196	30.393	29.583	27.464	29.557	28.097		-0.12	0.283
Syngr3	chr17	24685092	24689955	-	protein_coding	synaptogyrin 3 [Source:MGI Symbol;Acc:MGI:1341881]	ENSMUSG00000007021	0.28	0.726	0.473	0.12	0.381	0.886	0.506	0.026	0.288	0.519	0.573	0.511	0.613		-0.903	0.579
Vars	chr17	35000987	35016322	+	protein_coding	valyl-tRNA synthetase [Source:MGI Symbol;Acc:MGI:90675]	ENSMUSG00000007029	18.83	25.172	34.572	25.917	27.078	22.176	23.756	29.09	29.109	27.731	24.152	22.547	23.075		0.041	0.904
Vwa7	chr17	35016579	35026741	+	protein_coding	von Willebrand factor A domain containing 7 [Source:MGI Symbol;Acc:MGI:1306798]	ENSMUSG00000007030	0.101	0.054	0.056	0.249	0.165	0.124	0.143	0.173	0.123	0.186	0.15	0.121	0.149		0.402	0.554
Hspa1l	chr17	34972703	34979285	+	protein_coding	heat shock protein 1-like [Source:MGI Symbol;Acc:MGI:96231]	ENSMUSG00000007033	0.077	0.105	0.047	0.021	0.086	0.019	0.067	0.068	0.085	0.108	0.16	0.143	0.184		0.948	0.277
Slc44a4	chr17	34914470	34930436	+	protein_coding	solute carrier family 44, member 4 [Source:MGI Symbol;Acc:MGI:1917379]	ENSMUSG00000007034	0	0	0	0	0	0	0	0	0	0	0	0.005	0		0	1
Msh5	chr17	35028605	35046726	-	protein_coding	mutS homolog 5 [Source:MGI Symbol;Acc:MGI:1329021]	ENSMUSG00000007035	0.43	0.713	0.615	0.53	0.373	0.231	0.437	0.289	0.628	0.596	0.271	0.452	0.242		-0.261	0.691
Abhd16a	chr17	35089291	35102987	+	protein_coding	abhydrolase domain containing 16A [Source:MGI Symbol;Acc:MGI:99476]	ENSMUSG00000007036	35.754	37.571	46.781	35.778	41.848	34.648	47.518	40.979	40.504	40.845	37.008	41.594	42.943		0.016	0.952
Neu1	chr17	34931253	34935921	+	protein_coding	neuraminidase 1 [Source:MGI Symbol;Acc:MGI:97305]	ENSMUSG00000007038	25.706	27.827	32.74	31.267	29.848	27.756	24.18	26.902	30.637	29.87	28.463	31.311	28.664		0.051	0.791
Ddah2	chr17	35059035	35062095	+	protein_coding	dimethylarginine dimethylaminohydrolase 2 [Source:MGI Symbol;Acc:MGI:1859016]	ENSMUSG00000007039	18.882	16.465	14.045	17.563	17.264	17.143	18.819	16.164	12.593	11.876	17.069	16.902	14.958		-0.189	0.395
Clic1	chr17	35049966	35058749	+	protein_coding	chloride intracellular channel 1 [Source:MGI Symbol;Acc:MGI:2148924]	ENSMUSG00000007041	163.494	161.63	170.876	165.361	168.191	177.875	144.265	168.613	174.35	186.912	140.691	144.112	160.486		-0.021	0.924
Lsm2	chr17	34981880	34985891	+	protein_coding	LSM2 homolog, U6 small nuclear RNA and mRNA degradation associated [Source:MGI Symbol;Acc:MGI:90676]	ENSMUSG00000007050	5.846	6.089	5.09	6.349	4.95	5.322	3.875	4.602	4.966	5.427	3.903	3.9	4.448		-0.176	0.554
Pole	chr5	110286306	110337474	+	protein_coding	polymerase (DNA directed), epsilon [Source:MGI Symbol;Acc:MGI:1196391]	ENSMUSG00000007080	0.343	0.157	0.258	0.528	0.317	0.281	0.226	0.319	0.302	0.209	0.269	0.526	0.24		0.231	0.696
Atp1a2	chr1	172271709	172298064	-	protein_coding	ATPase, Na+/K+ transporting, alpha 2 polypeptide [Source:MGI Symbol;Acc:MGI:88106]	ENSMUSG00000007097	1.656	3.004	2.165	0.699	1.611	1.215	1.273	0.925	1.286	1.882	0.959	0.818	2.004		-0.422	0.48
Atp1a4	chr1	172223513	172258414	-	protein_coding	ATPase, Na+/K+ transporting, alpha 4 polypeptide [Source:MGI Symbol;Acc:MGI:1351335]	ENSMUSG00000007107	0	0	0.003	0	0	0	0	0	0	0.005	0	0	0		0	1
Casq1	chr1	172209894	172219868	-	protein_coding	calsequestrin 1 [Source:MGI Symbol;Acc:MGI:1309468]	ENSMUSG00000007122	0.021	0	0	0.014	0	0.013	0.03	0	0	0	0	0.013	0		0	1
Stx1a	chr5	135023482	135051100	+	protein_coding	syntaxin 1A (brain) [Source:MGI Symbol;Acc:MGI:109355]	ENSMUSG00000007207	0.896	1.44	0.843	0.641	1.153	0.687	0.809	1.092	1.139	0.912	1.108	0.859	1.715		0.292	0.485
Ceacam9	chr7	16721929	16726132	+	protein_coding	carcinoembryonic antigen-related cell adhesion molecule 9 [Source:MGI Symbol;Acc:MGI:1347247]	ENSMUSG00000007209	0	0	0	0	0	0	0	0	0	0	0	0	0		0	1
Zfp775	chr6	48602063	48623227	+	protein_coding	zinc finger protein 775 [Source:MGI Symbol;Acc:MGI:2683557]	ENSMUSG00000007216	2.517	2.117	2.484	1.149	1.638	2.04	1.646	1.384	1.746	1.645	1.625	2.608	2.103		-0.061	0.91
Scube2	chr7	109798676	109865679	-	protein_coding	signal peptide, CUB domain, EGF-like 2 [Source:MGI Symbol;Acc:MGI:1928765]	ENSMUSG00000007279	0.005	0.062	0	0	0	0	0.031	0.001	0.006	0	0.004	0.003	0.033		0	1
Mrpl49	chr19	6053630	6057751	-	protein_coding	mitochondrial ribosomal protein L49 [Source:MGI Symbol;Acc:MGI:108180]	ENSMUSG00000007338	10.446	8.288	11.502	11.466	10.899	10.475	8.51	13.918	11.421	9.885	9.767	11.798	10.466		0.17	0.475
Dennd2c	chr3	103102604	103169769	+	protein_coding	DENN/MADD domain containing 2C [Source:MGI Symbol;Acc:MGI:3036254]	ENSMUSG00000007379	9.101	9.361	8.27	9.179	9.763	9.601	11.008	9.526	6.086	7.935	7.066	10.612	9.314		-0.18	0.492
Mark3	chr12	111574523	111656221	+	protein_coding	MAP/microtubule affinity regulating kinase 3 [Source:MGI Symbol;Acc:MGI:1341865]	ENSMUSG00000007411	27.186	27.607	26.925	31.234	28.01	25.924	27.571	27.136	26.966	29.353	31.6	29.351	30.641		0.069	0.607
Gatad1	chr5	3639961	3657185	-	protein_coding	GATA zinc finger domain containing 1 [Source:MGI Symbol;Acc:MGI:1914460]	ENSMUSG00000007415	2.445	2.165	2.119	1.602	2.298	2.753	1.884	1.961	2.219	1.981	1.928	1.855	2.019		-0.1	0.705
Pcdha11	chr18	37005203	37187657	+	protein_coding	protocadherin alpha 11 [Source:MGI Symbol;Acc:MGI:1298372]	ENSMUSG00000007440	0	0	0.004	0	0	0	0.012	0	0	0	0	0	0		0	1
2310003L06Rik	chr5	87969459	87972870	+	protein_coding	RIKEN cDNA 2310003L06 gene [Source:MGI Symbol;Acc:MGI:1921498]	ENSMUSG00000007457	0	0	0	0	0	0	0	0.01	0	0	0	0	0		0	1
M6pr	chr6	122308720	122317680	+	protein_coding	mannose-6-phosphate receptor, cation dependent [Source:MGI Symbol;Acc:MGI:96904]	ENSMUSG00000007458	76.071	78.923	98.644	83.252	90.33	87.27	84.602	88.022	95.133	91.632	77.084	88.284	81.856		0.023	0.909
Lrrc8a	chr2	30237715	30263790	+	protein_coding	leucine rich repeat containing 8A [Source:MGI Symbol;Acc:MGI:2652847]	ENSMUSG00000007476	1.31	1.132	1.102	1.002	1.244	1.444	0.974	0.943	1.316	0.892	1.131	0.901	0.999		-0.169	0.555
Mc5r	chr18	68337603	68339711	+	protein_coding	melanocortin 5 receptor [Source:MGI Symbol;Acc:MGI:99420]	ENSMUSG00000007480	0	0	0	0	0	0	0.011	0	0.029	0	0	0	0		0	1
Ppp2r1a	chr17	20945311	20965916	+	protein_coding	protein phosphatase 2, regulatory subunit A, alpha [Source:MGI Symbol;Acc:MGI:1926334]	ENSMUSG00000007564	49.459	50.952	50.782	51.282	51.72	51.331	48.304	49.145	49.158	50.722	48.297	50.408	48.237		-0.033	0.771
Fance	chr17	28313530	28326568	+	protein_coding	Fanconi anemia, complementation group E [Source:MGI Symbol;Acc:MGI:1920025]	ENSMUSG00000007570	13.174	13.466	14.091	15.652	14.493	11.63	14.68	14.837	11.805	12.499	11.416	14.204	11.426		-0.119	0.541
Tinf2	chr14	55679083	55681817	-	protein_coding	Terf1 (TRF1)-interacting nuclear factor 2 [Source:MGI Symbol;Acc:MGI:107246]	ENSMUSG00000007589	10.493	9.597	9.428	12.428	12.216	10.711	12.481	11.799	11.099	12.239	11.806	10.66	14.193		0.099	0.651
Tssk4	chr14	55650182	55652539	+	protein_coding	testis-specific serine kinase 4 [Source:MGI Symbol;Acc:MGI:1918349]	ENSMUSG00000007591	0.045	0	0.052	0.139	0	0.014	0.084	0.086	0.039	0.02	0.067	0.135	0.093		1.022	0.516
Hapln4	chr8	70083457	70090862	+	protein_coding	hyaluronan and proteoglycan link protein 4 [Source:MGI Symbol;Acc:MGI:2679531]	ENSMUSG00000007594	0.016	0.149	0.109	0.007	0.059	0.134	0.003	0.091	0.036	0.247	0.135	0.245	0.111		2.127	0.206
Dus3l	chr17	56764751	56770092	+	protein_coding	dihydrouridine synthase 3-like (S. cerevisiae) [Source:MGI Symbol;Acc:MGI:2147092]	ENSMUSG00000007603	9.452	11.313	10.519	11.23	12.301	9.384	13.569	19.764	15.447	12.475	10.514	14.409	13.756		0.364	0.188
Gtpbp3	chr8	71488103	71493400	+	protein_coding	GTP binding protein 3 [Source:MGI Symbol;Acc:MGI:1917609]	ENSMUSG00000007610	2.06	1.852	3.454	2.108	2.007	1.93	2.167	2.423	2.279	1.49	2.015	2.614	2.489		-0.005	0.992
Tgfbr1	chr4	47353222	47414931	+	protein_coding	transforming growth factor, beta receptor I [Source:MGI Symbol;Acc:MGI:98728]	ENSMUSG00000007613	247.918	314.741	312.893	358.933	306.471	330.557	386.723	240.432	213.283	266.621	305.353	309.69	306.014		-0.244	0.27
Homer1	chr13	93303757	93405129	+	protein_coding	homer scaffolding protein 1 [Source:MGI Symbol;Acc:MGI:1347345]	ENSMUSG00000007617	0.48	0.69	0.607	0.539	0.634	0.807	0.605	0.356	0.632	0.494	0.596	0.577	0.435		-0.301	0.353
Rad51c	chr11	87376645	87404954	-	protein_coding	RAD51 paralog C [Source:MGI Symbol;Acc:MGI:2150020]	ENSMUSG00000007646	0.247	0.054	0.144	0.091	0.132	0.032	0.2	0.279	0.191	0.062	0.059	0.014	0.182		-0.582	0.736
Gabrb2	chr11	42419757	42629028	+	protein_coding	gamma-aminobutyric acid (GABA) A receptor, subunit beta 2 [Source:MGI Symbol;Acc:MGI:95620]	ENSMUSG00000007653	0.005	0.215	0.031	0	0	0.04	0.011	0	0.035	0.163	0.007	0.012	0.031		-0.497	0.883
Cav1	chr6	17306335	17341452	+	protein_coding	caveolin 1, caveolae protein [Source:MGI Symbol;Acc:MGI:102709]	ENSMUSG00000007655	0.818	1.604	1.22	0.474	0.369	0.992	0.272	0.37	0.553	0.389	0.684	1.056	0.835		-0.031	0.981
Arpp19	chr9	75037614	75060313	+	protein_coding	cAMP-regulated phosphoprotein 19 [Source:MGI Symbol;Acc:MGI:1891691]	ENSMUSG00000007656	11.805	10.866	11.687	12.937	11.043	12.345	11.305	10.67	9.524	12.007	10.971	11.043	10.426		-0.12	0.384
Bcl2l1	chr2	152780668	152831728	-	protein_coding	BCL2-like 1 [Source:MGI Symbol;Acc:MGI:88139]	ENSMUSG00000007659	36.148	36.658	34.933	37.904	36.025	39.315	41.18	31.401	30.216	34.091	40.846	42.73	44.421		-0.025	0.929
Khsrp	chr17	57021058	57031507	-	protein_coding	KH-type splicing regulatory protein [Source:MGI Symbol;Acc:MGI:1336214]	ENSMUSG00000007670	3.989	5.697	5.43	5.152	6.007	5.353	5.503	3.69	4.696	4.32	4.89	3.764	5.603		-0.283	0.221
Dio2	chr12	90724552	90738438	-	protein_coding	deiodinase, iodothyronine, type II [Source:MGI Symbol;Acc:MGI:1338833]	ENSMUSG00000007682	0.189	0.134	0.025	0.139	0.334	0.124	0.161	0.1	0.092	0.046	0.09	0.09	0.277		-0.267	0.843
Ccdc124	chr8	70868227	70873935	-	protein_coding	coiled-coil domain containing 124 [Source:MGI Symbol;Acc:MGI:1916403]	ENSMUSG00000007721	20.648	16.764	16.286	16.045	16.533	17.582	12.538	14.788	15.739	19.562	13.962	14.193	18.771		-0.031	0.929
Cct4	chr11	22990519	23003780	+	protein_coding	chaperonin containing Tcp1, subunit 4 (delta) [Source:MGI Symbol;Acc:MGI:104689]	ENSMUSG00000007739	32.836	29.157	34.176	34.878	36.724	34.971	29.855	31.179	34.56	31.216	29.942	31.439	33.178		-0.053	0.743
0610009B22Rik	chr11	51685386	51688874	-	protein_coding	RIKEN cDNA 0610009B22 gene [Source:MGI Symbol;Acc:MGI:1913300]	ENSMUSG00000007777	20.937	16.797	16.05	18.762	18.913	19.004	15.396	18.625	17.573	19.7	19.139	15.857	18.246		0.036	0.88
Cpt1c	chr7	44959372	44974851	-	protein_coding	carnitine palmitoyltransferase 1c [Source:MGI Symbol;Acc:MGI:2446526]	ENSMUSG00000007783	0.286	0.353	0.239	0.468	0.172	0.324	0.371	0.379	0.385	0.43	0.368	0.538	0.476		0.505	0.252
Twist2	chr1	91801461	91848028	+	protein_coding	twist basic helix-loop-helix transcription factor 2 [Source:MGI Symbol;Acc:MGI:104685]	ENSMUSG00000007805	0.018	0.065	0.024	0	0	0	0.01	0	0	0	0	0.002	0		0	1
Zfp655	chr5	145231715	145247302	+	protein_coding	zinc finger protein 655 [Source:MGI Symbol;Acc:MGI:1919861]	ENSMUSG00000007812	9.277	8.409	9.323	8.53	7.752	11.126	8.321	8.999	7.476	9.608	10.528	11.044	8.219		0.059	0.822
Rhoa	chr9	108306129	108337934	+	protein_coding	ras homolog family member A [Source:MGI Symbol;Acc:MGI:1096342]	ENSMUSG00000007815	16.298	15.733	16.134	13.391	15.367	15.702	13.748	13.562	16.132	13.017	13.131	11.717	14.825		-0.154	0.38
Zmiz1	chr14	25459224	25666743	+	protein_coding	zinc finger, MIZ-type containing 1 [Source:MGI Symbol;Acc:MGI:3040693]	ENSMUSG00000007817	25.853	30.171	25.346	27.399	28.135	26.742	30.697	23.943	20.331	25.639	28.521	26.318	23.629		-0.173	0.276
Ankrd26	chr6	118501308	118562226	-	protein_coding	ankyrin repeat domain 26 [Source:MGI Symbol;Acc:MGI:1917887]	ENSMUSG00000007827	2.006	1.752	1.6	2.087	2.125	1.802	1.559	1.783	2.012	1.926	1.972	1.704	1.476		0.008	0.98
Aldh16a1	chr7	45140905	45154584	-	protein_coding	aldehyde dehydrogenase 16 family, member A1 [Source:MGI Symbol;Acc:MGI:1916998]	ENSMUSG00000007833	4.995	5.674	8.4	5.347	5.787	4.866	6.382	7.389	4.602	5.601	4.64	6.014	5.709		-0.079	0.831
Hnrnpa0	chr13	58125879	58128556	-	protein_coding	heterogeneous nuclear ribonucleoprotein A0 [Source:MGI Symbol;Acc:MGI:1924384]	ENSMUSG00000007836	2.639	2.868	1.57	1.152	1.935	2.384	1.97	2.032	2.419	1.634	1.778	1.89	1.659		-0.031	0.953
Prrg2	chr7	45053584	45062677	-	protein_coding	proline-rich Gla (G-carboxyglutamic acid) polypeptide 2 [Source:MGI Symbol;Acc:MGI:1929596]	ENSMUSG00000007837	2.456	2.536	2.708	3.647	2.929	3.14	3.299	2.925	3.226	3.763	3.232	2.801	3.561		0.089	0.756
Hnrnph1	chr11	50376990	50386528	+	protein_coding	heterogeneous nuclear ribonucleoprotein H1 [Source:MGI Symbol;Acc:MGI:1891925]	ENSMUSG00000007850	19.578	22.953	16.393	22.516	22.962	22.317	26.776	39.111	28.061	23.443	27.589	27.774	26.236		0.399	0.119
Ift43	chr12	86082563	86162459	+	protein_coding	intraflagellar transport 43 [Source:MGI Symbol;Acc:MGI:1923661]	ENSMUSG00000007867	2.095	3.119	2.401	1.847	2.229	2.675	1.945	2.884	2.515	1.987	1.274	2.257	2.346		0	0.999
Id3	chr4	136143497	136145392	+	protein_coding	inhibitor of DNA binding 3 [Source:MGI Symbol;Acc:MGI:96398]	ENSMUSG00000007872	1.1	2.64	1.585	0.307	0.376	0.926	0.933	0.527	1.302	0.967	1.4	0.668	2.485		-0.002	0.999
Tcap	chr11	98383811	98384953	+	protein_coding	titin-cap [Source:MGI Symbol;Acc:MGI:1330233]	ENSMUSG00000007877	3.847	7.473	4.947	1.821	3.137	1.837	5.389	1.059	0.445	0.176	0.371	0.228	0.561		-3.183	0.002
Arid1a	chr4	133679008	133756769	-	protein_coding	AT rich interactive domain 1A (SWI-like) [Source:MGI Symbol;Acc:MGI:1935147]	ENSMUSG00000007880	9.126	9.907	6.427	7.041	6.996	7.516	9.46	11.952	7.808	7.951	10.917	9.883	10.077		0.284	0.274
Crlf1	chr8	70493158	70504081	+	protein_coding	cytokine receptor-like factor 1 [Source:MGI Symbol;Acc:MGI:1340030]	ENSMUSG00000007888	0	0.079	0	0	0	0	0.038	0.003	0.013	0.112	0.009	0.004	0.038		0	1
Ctsd	chr7	142375911	142388038	-	protein_coding	cathepsin D [Source:MGI Symbol;Acc:MGI:88562]	ENSMUSG00000007891	8389.42	8663.82	11323.9	7876.57	8798.92	7587.74	8425.61	8389.87	9090.61	7689.62	6564.18	7298.44	6540.07		-0.2	0.318
Rplp1	chr9	61913284	61914542	-	protein_coding	ribosomal protein, large, P1 [Source:MGI Symbol;Acc:MGI:1927099]	ENSMUSG00000007892	18.158	19.605	17.438	10.743	14.952	17.166	10.784	11.364	18.14	19.482	11.602	13.25	14.453		-0.072	0.88
Cabs1	chr5	87979439	87981544	+	protein_coding	calcium binding protein, spermatid specific 1 [Source:MGI Symbol;Acc:MGI:1918227]	ENSMUSG00000007907	0	0	0	0	0	0	0	0	0	0	0	0	0		0	1
Hmgcll1	chr9	76014855	76136350	+	protein_coding	3-hydroxymethyl-3-methylglutaryl-Coenzyme A lyase-like 1 [Source:MGI Symbol;Acc:MGI:2446108]	ENSMUSG00000007908	0	0	0.034	0	0.019	0.075	0	0.231	0.012	0	0.023	0	0		0.611	0.882
Ttc9b	chr7	27653915	27657346	+	protein_coding	tetratricopeptide repeat domain 9B [Source:MGI Symbol;Acc:MGI:1920282]	ENSMUSG00000007944	0.194	0.253	0.184	0.013	0.156	0.192	0.081	0.077	0.168	0.212	0.096	0.173	0.32		0.226	0.865
Phox2a	chr7	101818313	101822726	+	protein_coding	paired-like homeobox 2a [Source:MGI Symbol;Acc:MGI:106633]	ENSMUSG00000007946	0	0	0	0	0	0	0	0	0	0	0	0	0.01		0	1
Abhd8	chr8	71456705	71463655	-	protein_coding	abhydrolase domain containing 8 [Source:MGI Symbol;Acc:MGI:1918946]	ENSMUSG00000007950	1.959	3.332	3.561	3.371	2.962	1.936	2.424	2.779	2.047	2.643	2.557	3.339	2.95		0.011	0.982
Ift22	chr5	136908150	136915404	+	protein_coding	intraflagellar transport 22 [Source:MGI Symbol;Acc:MGI:1914536]	ENSMUSG00000007987	4.159	3.23	3.216	2.962	3.527	3.128	3.117	3.115	2.882	3.693	3.059	2.361	3.449		-0.144	0.568
Fzd3	chr14	65192449	65262463	-	protein_coding	frizzled class receptor 3 [Source:MGI Symbol;Acc:MGI:108476]	ENSMUSG00000007989	0.027	0.057	0.025	0.01	0.036	0.033	0.015	0.004	0.002	0.021	0.014	0.007	0.052		-1.581	0.192
1700008O03Rik	chr7	44360043	44375030	-	protein_coding	RIKEN cDNA 1700008O03 gene [Source:MGI Symbol;Acc:MGI:1916599]	ENSMUSG00000008028	0.25	0.256	0.053	0.086	0.039	0.127	0.115	0.08	0.146	0.183	0.031	0.217	0.103		0.111	0.947
Mid1ip1	chrX	10717390	10719690	+	protein_coding	Mid1 interacting protein 1 (gastrulation specific G12-like (zebrafish)) [Source:MGI Symbol;Acc:MGI:1915291]	ENSMUSG00000008035	52.599	54.621	43.82	55.858	48.929	46.382	46.821	47.629	40.158	49.889	49.212	50.792	49.462		-0.05	0.79
Ap2s1	chr7	16738410	16749294	+	protein_coding	adaptor-related protein complex 2, sigma 1 subunit [Source:MGI Symbol;Acc:MGI:2141861]	ENSMUSG00000008036	30.674	25.515	24.897	25.838	25.666	24.908	18.97	19.994	24.534	26.095	19.242	17.248	22.025		-0.223	0.381
Fgfrl1	chr5	108694268	108706924	+	protein_coding	fibroblast growth factor receptor-like 1 [Source:MGI Symbol;Acc:MGI:2150920]	ENSMUSG00000008090	2.207	2.454	2.846	2.22	2.185	1.998	2.947	2.407	2.419	1.386	2.495	2.322	2.445		-0.146	0.663
4930432K21Rik	chr8	84148159	84172590	+	protein_coding	RIKEN cDNA 4930432K21 gene [Source:MGI Symbol;Acc:MGI:1921916]	ENSMUSG00000008129	0.787	0.724	0.803	0.741	0.339	0.52	0.859	0.842	0.647	0.734	0.423	0.856	0.469		-0.014	0.985
Fhl2	chr1	43123074	43196984	-	protein_coding	four and a half LIM domains 2 [Source:MGI Symbol;Acc:MGI:1338762]	ENSMUSG00000008136	0.01	0.068	0.112	0	0.028	0.171	0.088	0.142	0.146	0.132	0.163	0.105	0.115		1.259	0.256
Emc10	chr7	44489937	44496529	-	protein_coding	ER membrane protein complex subunit 10 [Source:MGI Symbol;Acc:MGI:1916933]	ENSMUSG00000008140	25.938	31.037	35.955	29.702	31.732	27.397	26.289	20.079	25.305	22.119	20.874	19.486	22.68		-0.455	0.014
Clstn3	chr6	124430759	124464794	-	protein_coding	calsyntenin 3 [Source:MGI Symbol;Acc:MGI:2178323]	ENSMUSG00000008153	0.163	0.376	0.404	0.09	0.175	0.188	0.221	0.139	0.28	0.197	0.418	0.184	0.326		-0.021	0.984
Fbxw9	chr8	85060055	85067121	+	protein_coding	F-box and WD-40 domain protein 9 [Source:MGI Symbol;Acc:MGI:1915878]	ENSMUSG00000008167	3.247	3.266	3.775	3.62	3.502	3.445	4.257	6.324	5.055	3.635	2.91	3.089	4.167		0.173	0.692
Spib	chr7	44525993	44532071	-	protein_coding	Spi-B transcription factor (Spi-1/PU.1 related) [Source:MGI Symbol;Acc:MGI:892986]	ENSMUSG00000008193	0	0	0.007	0	0	0	0	0	0	0.018	0	0	0		0	1
Fnbp4	chr2	90745370	90781021	+	protein_coding	formin binding protein 4 [Source:MGI Symbol;Acc:MGI:1860513]	ENSMUSG00000008200	13.926	14.82	10.665	17.114	13.111	14.514	16.807	19.689	16.087	17.651	23.533	18.923	19.326		0.424	0.058
Cers4	chr8	4493199	4531680	+	protein_coding	ceramide synthase 4 [Source:MGI Symbol;Acc:MGI:1914510]	ENSMUSG00000008206	0.824	1.131	1.04	1.01	0.872	1.051	0.808	0.983	1.105	0.814	0.929	0.993	0.76		0.01	0.977
Scrn3	chr2	73312601	73337818	+	protein_coding	secernin 3 [Source:MGI Symbol;Acc:MGI:1921866]	ENSMUSG00000008226	4.318	4.462	4.515	5.013	6.599	6.955	5.536	5.833	4.569	4.856	5.26	5.563	5.635		0.014	0.969
Phax	chr18	56562443	56587712	+	protein_coding	phosphorylated adaptor for RNA export [Source:MGI Symbol;Acc:MGI:1891839]	ENSMUSG00000008301	13.415	12.887	12.759	16.363	12.976	13.816	11.094	14.238	11.921	12.135	14.505	11.607	13.195		-0.018	0.949
Tle1	chr4	72117142	72200919	-	protein_coding	transducin-like enhancer of split 1 [Source:MGI Symbol;Acc:MGI:104636]	ENSMUSG00000008305	2.419	2.998	2.852	2.619	2.236	2.201	2.661	2.31	2.149	1.824	2.246	2.143	1.921		-0.28	0.137
1700109H08Rik	chr5	3571673	3584356	+	protein_coding	RIKEN cDNA 1700109H08 gene [Source:MGI Symbol;Acc:MGI:1924286]	ENSMUSG00000008307	1.057	0.671	0.476	0.575	0.346	0.48	0.847	0.53	0.517	0.497	1.385	0.7	0.708		0.067	0.943
Relt	chr7	100845847	100863446	-	protein_coding	RELT tumor necrosis factor receptor [Source:MGI Symbol;Acc:MGI:2443373]	ENSMUSG00000008318	2.518	2.048	2.308	2.101	1.424	2.72	2.711	3.516	2.319	2.484	1.774	2.675	1.97		0.145	0.74
Snrpb2	chr2	143063039	143072853	+	protein_coding	U2 small nuclear ribonucleoprotein B [Source:MGI Symbol;Acc:MGI:104805]	ENSMUSG00000008333	7.926	5.867	5.444	7.486	7.612	7.028	6.172	7.236	5.99	7.521	7.211	6.191	7.902		0.065	0.813
Ubc	chr5	125385965	125390202	-	protein_coding	ubiquitin C [Source:MGI Symbol;Acc:MGI:98889]	ENSMUSG00000008348	147.169	120.474	165.572	146.449	155.157	149.61	148.202	215.451	151.993	159.355	161.728	179.806	142.141		0.187	0.339
Prpf31	chr7	3629985	3642486	+	protein_coding	pre-mRNA processing factor 31 [Source:MGI Symbol;Acc:MGI:1916238]	ENSMUSG00000008373	10.213	10.817	10.753	10.718	10.373	10.253	9.938	11.757	9.52	11.371	9.831	11.4	9.889		0.034	0.855
Sertad1	chr7	27486910	27490316	+	protein_coding	SERTA domain containing 1 [Source:MGI Symbol;Acc:MGI:1913438]	ENSMUSG00000008384	6.609	6.609	5.816	6.193	5.17	6.194	4.124	6.755	6.271	6.083	7.037	5.791	6.775		0.225	0.381
Carhsp1	chr16	8658587	8672153	-	protein_coding	calcium regulated heat stable protein 1 [Source:MGI Symbol;Acc:MGI:1196368]	ENSMUSG00000008393	4.12	4.991	4.054	4.048	2.944	4.229	4.023	2.788	3.59	2.908	3.056	2.335	3.525		-0.447	0.082
Elk3	chr10	93247414	93311135	-	protein_coding	ELK3, member of ETS oncogene family [Source:MGI Symbol;Acc:MGI:101762]	ENSMUSG00000008398	23.401	23.356	21.443	23.14	21.535	21.28	20.621	23.674	17.06	24.552	22.303	24.069	19.722		-0.015	0.953
Herpud2	chr9	25108132	25151820	-	protein_coding	HERPUD family member 2 [Source:MGI Symbol;Acc:MGI:1915393]	ENSMUSG00000008429	24.746	27.658	32.307	30.194	32.04	27.505	29.468	28.335	28.312	28.194	27.524	31.327	29.291		-0.013	0.948
Rdh13	chr7	4425667	4445649	-	protein_coding	retinol dehydrogenase 13 (all-trans and 9-cis) [Source:MGI Symbol;Acc:MGI:1918732]	ENSMUSG00000008435	1.202	2.121	1.741	1.181	1.673	1.859	2.203	2.562	2.38	2.081	2.01	2.421	1.707		0.366	0.244
Adam21	chr12	81558584	81568474	-	protein_coding	a disintegrin and metallopeptidase domain 21 [Source:MGI Symbol;Acc:MGI:1861229]	ENSMUSG00000008438	0.202	0	0	0.018	0.031	0	0.117	0.152	0.034	0.04	0.048	0.045	0.059		1.623	0.423
Nutf2	chr8	105860580	105879330	+	protein_coding	nuclear transport factor 2 [Source:MGI Symbol;Acc:MGI:1915301]	ENSMUSG00000008450	0.508	0.532	0.32	0.489	0.429	0.414	0.391	0.475	0.336	0.387	0.326	0.52	0.321		-0.012	0.987
Fut1	chr7	45617606	45621059	+	protein_coding	fucosyltransferase 1 [Source:MGI Symbol;Acc:MGI:109375]	ENSMUSG00000008461	0	0	0	0	0	0	0.01	0.009	0.004	0	0.005	0.007	0		0	1
Arpc5	chr1	152766542	152775597	+	protein_coding	actin related protein 2/3 complex, subunit 5 [Source:MGI Symbol;Acc:MGI:1915021]	ENSMUSG00000008475	52.669	54.096	53.715	50.949	50.378	53.05	46.761	50.519	48.329	52.538	47.646	53.724	51.469		-0.022	0.885
Rnf151	chr17	24715839	24718057	-	protein_coding	ring finger protein 151 [Source:MGI Symbol;Acc:MGI:1914754]	ENSMUSG00000008482	0	0	0	0.066	0	0	0	0	0.037	0	0	0	0.026		0	1
Elavl2	chr4	91250763	91399984	-	protein_coding	ELAV (embryonic lethal, abnormal vision, Drosophila)-like 2 (Hu antigen B) [Source:MGI Symbol;Acc:MGI:1100887]	ENSMUSG00000008489	0.056	0	0	0.016	0.026	0.02	0.014	0.021	0	0.039	0.003	0	0.007		-1.116	0.692
Pou2f2	chr7	25087344	25132512	-	protein_coding	POU domain, class 2, transcription factor 2 [Source:MGI Symbol;Acc:MGI:101897]	ENSMUSG00000008496	5.951	5.388	4.255	5.236	5.651	5.813	3.77	4.504	5.015	4.898	6.032	5.037	4.993		0.019	0.957
Mgst1	chr6	138140316	138156755	+	protein_coding	microsomal glutathione S-transferase 1 [Source:MGI Symbol;Acc:MGI:1913850]	ENSMUSG00000008540	0.684	1.16	1.094	0.314	0.398	0.62	0.273	0.884	0.587	1.339	0.883	0.839	0.409		0.56	0.469
Nfib	chr4	82290173	82505770	-	protein_coding	nuclear factor I/B [Source:MGI Symbol;Acc:MGI:103188]	ENSMUSG00000008575	0.169	0.132	0.156	0	0.149	0.211	0.084	0.083	0.202	0.246	0.168	0.173	0.164		0.798	0.599
Htr3b	chr9	48935008	48964990	-	protein_coding	5-hydroxytryptamine (serotonin) receptor 3B [Source:MGI Symbol;Acc:MGI:1861899]	ENSMUSG00000008590	0	0	0	0	0	0	0	0	0	0	0	0	0.006		0	1
Rab25	chr3	88542029	88548300	-	protein_coding	RAB25, member RAS oncogene family [Source:MGI Symbol;Acc:MGI:1858203]	ENSMUSG00000008601	0.088	0.096	0.108	0.29	0.148	0.107	0.149	0.249	0.082	0.124	0.065	0.139	0.116		0.005	0.997
Ubqln4	chr3	88553758	88569725	+	protein_coding	ubiquilin 4 [Source:MGI Symbol;Acc:MGI:2150152]	ENSMUSG00000008604	7.843	8.962	9.789	10.107	10.909	9.3	8.556	8.515	9.281	8.091	8.824	8.034	9.753		-0.093	0.616
Rbfox1	chr16	6809222	7412479	+	protein_coding	RNA binding protein, fox-1 homolog (C. elegans) 1 [Source:MGI Symbol;Acc:MGI:1926224]	ENSMUSG00000008658	1.062	0.775	0.794	0.825	0.523	1.04	0.793	0.926	0.965	0.712	1.228	0.917	0.927		0.218	0.517
Rps18	chr17	33951999	33955717	-	protein_coding	ribosomal protein S18 [Source:MGI Symbol;Acc:MGI:98146]	ENSMUSG00000008668	0.095	0.519	0.226	0.174	0.297	0.387	0.082	0.084	0.222	0.306	0.211	0.28	0.13		-0.027	0.988
Rpl10	chrX	74270812	74273135	+	protein_coding	ribosomal protein L10 [Source:MGI Symbol;Acc:MGI:105943]	ENSMUSG00000008682	0.736	0.747	0.633	0.695	0.828	0.566	0.657	0.888	0.688	0.684	0.842	0.592	0.537		0.043	0.944
Rps15a	chr7	118104372	118116188	-	protein_coding	ribosomal protein S15A [Source:MGI Symbol;Acc:MGI:2389091]	ENSMUSG00000008683	0.796	1.005	0.607	0.742	0.759	0.654	0.701	0.594	0.862	0.731	0.744	0.788	0.699		-0.001	0.999
Ncaph2	chr15	89355719	89372826	+	protein_coding	non-SMC condensin II complex, subunit H2 [Source:MGI Symbol;Acc:MGI:1289164]	ENSMUSG00000008690	8.436	7.842	11.132	9.132	9.115	8.456	8.89	9.378	9.408	9.713	7.644	8.238	9.088		-0.029	0.908
Hipk1	chr3	103739815	103791563	-	protein_coding	homeodomain interacting protein kinase 1 [Source:MGI Symbol;Acc:MGI:1314873]	ENSMUSG00000008730	5.376	7.487	5.182	5.281	4.783	6.386	7.181	6.434	6.433	5.379	6.683	6.914	6.102		0.106	0.669
Gprc5b	chr7	118972047	118995211	-	protein_coding	G protein-coupled receptor, family C, group 5, member B [Source:MGI Symbol;Acc:MGI:1927596]	ENSMUSG00000008734	0.143	0.023	0.047	0.029	0.024	0.087	0.06	0.005	0.103	0.089	0.019	0.101	0.076		-0.49	0.802
Man1a2	chr3	100562208	100685503	-	protein_coding	mannosidase, alpha, class 1A, member 2 [Source:MGI Symbol;Acc:MGI:104676]	ENSMUSG00000008763	24.408	23.853	22.974	27.526	25.77	25.431	25.054	22.182	20.214	22.642	24.088	26.256	23.942		-0.106	0.451
Ceacam5	chr7	17713238	17761132	+	protein_coding	carcinoembryonic antigen-related cell adhesion molecule 5 [Source:MGI Symbol;Acc:MGI:1920500]	ENSMUSG00000008789	0	0.032	0	0	0	0	0.004	0	0	0	0	0	0		0	1
Tppp2	chr14	51918425	51920699	+	protein_coding	tubulin polymerization-promoting protein family member 2 [Source:MGI Symbol;Acc:MGI:2684923]	ENSMUSG00000008813	0	0	0	0	0.024	0	0	0	0	0	0	0	0		0	1
Acyp1	chr12	85272398	85288438	-	protein_coding	acylphosphatase 1, erythrocyte (common) type [Source:MGI Symbol;Acc:MGI:1913454]	ENSMUSG00000008822	2.491	2.106	2.17	2.596	2.336	2.153	2.068	2.593	2.186	3.244	2.634	2.204	3.106		0.196	0.479
Cldn13	chr5	134914249	134915526	-	protein_coding	claudin 13 [Source:MGI Symbol;Acc:MGI:1913102]	ENSMUSG00000008843	0	0	0	0	0	0	0	0	0	0	0	0	0		0	1
Cd163	chr6	124304656	124330527	+	protein_coding	CD163 antigen [Source:MGI Symbol;Acc:MGI:2135946]	ENSMUSG00000008845	1.791	2.03	1.823	0.985	2.131	1.945	1.275	3.094	1.812	3.633	1.438	2.216	1.712		0.462	0.327
Hdac5	chr11	102194432	102230166	-	protein_coding	histone deacetylase 5 [Source:MGI Symbol;Acc:MGI:1333784]	ENSMUSG00000008855	4.79	8.081	12.695	7.371	9.687	8.055	8.535	6.974	6.806	7.819	6.689	6.183	7.225		-0.269	0.434
Rala	chr13	17880571	17944239	-	protein_coding	v-ral simian leukemia viral oncogene A (ras related) [Source:MGI Symbol;Acc:MGI:1927243]	ENSMUSG00000008859	18.38	16.026	15.148	17.629	17.389	17.169	13.241	15.711	15.892	18.78	17.477	16.473	16.529		0.051	0.807
Clec3a	chr8	114418086	114425846	+	protein_coding	C-type lectin domain family 3, member a [Source:MGI Symbol;Acc:MGI:2685642]	ENSMUSG00000008874	0	0	0	0	0	0	0	0	0	0	0	0	0		0	1
Vdac3	chr8	22577075	22593813	-	protein_coding	voltage-dependent anion channel 3 [Source:MGI Symbol;Acc:MGI:106922]	ENSMUSG00000008892	4.045	3.319	3.745	3.712	3.817	2.773	3.078	3.871	3.789	3.357	3.336	3.751	3.694		0.091	0.723
Slc1a7	chr4	107968332	108013532	+	protein_coding	solute carrier family 1 (glutamate transporter), member 7 [Source:MGI Symbol;Acc:MGI:2444087]	ENSMUSG00000008932	0	0	0	0	0	0	0	0	0	0	0	0.004	0		0	1
Vps72	chr3	95111022	95123051	+	protein_coding	vacuolar protein sorting 72 [Source:MGI Symbol;Acc:MGI:1202305]	ENSMUSG00000008958	22.609	18.91	20.372	19.272	22.442	19.451	19.748	20.383	21.835	20.467	20.965	19.559	22.94		0.036	0.835
Gabpa	chr16	84834925	84863779	+	protein_coding	GA repeat binding protein, alpha [Source:MGI Symbol;Acc:MGI:95610]	ENSMUSG00000008976	8.489	8.806	9.351	11.641	10.146	9.348	9.108	8.172	7.566	8.464	10.951	11.15	9.148		-0.049	0.859
Bmp7	chr2	172868012	172940321	-	protein_coding	bone morphogenetic protein 7 [Source:MGI Symbol;Acc:MGI:103302]	ENSMUSG00000008999	0.016	0.014	0.124	0.029	0.029	0.082	0.035	0.015	0.048	0.046	0.012	0.016	0.013		-0.994	0.413
Dynll1	chr5	115297110	115300999	-	protein_coding	dynein light chain LC8-type 1 [Source:MGI Symbol;Acc:MGI:1861457]	ENSMUSG00000009013	11.22	9.718	7.919	9.734	10.856	11.969	6.692	7.676	10.792	9.814	10.155	6.761	10.656		-0.042	0.928
Pdcl	chr2	37350074	37359332	-	protein_coding	phosducin-like [Source:MGI Symbol;Acc:MGI:1914716]	ENSMUSG00000009030	10.536	7.766	10.981	12.47	10.155	11.349	10.208	9.79	8.29	10.121	10.014	12.841	9.393		-0.051	0.861
Tmem184b	chr15	79360684	79403303	-	protein_coding	transmembrane protein 184b [Source:MGI Symbol;Acc:MGI:2445179]	ENSMUSG00000009035	27.121	38.577	54.641	42.653	41.291	30.474	46.134	34.55	25.723	31.355	30.749	31.79	29.338		-0.374	0.181
Gm5965	chr16	88777896	88778528	+	protein_coding	predicted gene 5965 [Source:MGI Symbol;Acc:MGI:3645197]	ENSMUSG00000009047	0	0	0	0	0	0	0	0	0	0	0	0	0		0	1
Rsph14	chr10	74957477	75032586	-	protein_coding	radial spoke head homolog 14 (Chlamydomonas) [Source:MGI Symbol;Acc:MGI:1918486]	ENSMUSG00000009070	0	0	0	0	0	0.037	0	0	0.018	0	0	0	0		0	1
Nf2	chr11	4765845	4849536	-	protein_coding	neurofibromin 2 [Source:MGI Symbol;Acc:MGI:97307]	ENSMUSG00000009073	6.152	8.942	6.298	9.357	8.689	7.166	9.287	9.161	6.962	8.461	8.421	8.822	10.263		0.135	0.617
Cabp7	chr11	4736892	4746778	-	protein_coding	calcium binding protein 7 [Source:MGI Symbol;Acc:MGI:2183437]	ENSMUSG00000009075	0.311	0.227	0.269	0.119	0.257	0.133	0.259	0.397	0.291	0.318	0.129	0.208	0.488		0.279	0.719
Zmat5	chr11	4704678	4737669	+	protein_coding	zinc finger, matrin type 5 [Source:MGI Symbol;Acc:MGI:1914428]	ENSMUSG00000009076	14.15	13.106	10.95	13.868	13.445	12.692	9.797	10.765	11.695	13.73	10.832	11.846	13.254		-0.023	0.944
Ewsr1	chr11	5069689	5099266	-	protein_coding	Ewing sarcoma breakpoint region 1 [Source:MGI Symbol;Acc:MGI:99960]	ENSMUSG00000009079	18.501	21.647	20.357	23.137	18.913	15.594	23.353	25.547	16.339	21.39	22.757	27.083	20.344		0.135	0.62
Ap1b1	chr11	4986824	5042791	+	protein_coding	adaptor protein complex AP-1, beta 1 subunit [Source:MGI Symbol;Acc:MGI:1096368]	ENSMUSG00000009090	35.358	34.077	42.951	46.035	45.141	47.271	51.875	38.946	41.95	37.867	46.771	43.822	52.026		0.006	0.986
Derl3	chr10	75893413	75895941	+	protein_coding	Der1-like domain family, member 3 [Source:MGI Symbol;Acc:MGI:1917627]	ENSMUSG00000009092	0.805	0.452	0.535	1.109	1.105	0.984	0.884	0.811	0.831	1.075	0.65	0.496	0.628		-0.167	0.788
Gstt4	chr10	75814943	75822543	-	protein_coding	glutathione S-transferase, theta 4 [Source:MGI Symbol;Acc:MGI:1923136]	ENSMUSG00000009093	0	0	0	0	0	0	0.006	0.035	0	0	0	0	0		0	1
Tbx1	chr16	18581713	18586969	-	protein_coding	T-box 1 [Source:MGI Symbol;Acc:MGI:98493]	ENSMUSG00000009097	0	0.686	0.027	0	0	0.039	0.059	0.006	0.025	0.038	0.198	0.003	0.106		-0.416	0.894
Gnat2	chr3	108092789	108101432	+	protein_coding	guanine nucleotide binding protein, alpha transducing 2 [Source:MGI Symbol;Acc:MGI:95779]	ENSMUSG00000009108	0.028	0	0.109	0	0	0	0	0	0.011	0	0	0.003	0		0	1
Bcl2l13	chr6	120836238	120892842	+	protein_coding	BCL2-like 13 (apoptosis facilitator) [Source:MGI Symbol;Acc:MGI:2136959]	ENSMUSG00000009112	3.475	4.935	3.973	3.818	3.906	3.577	4.371	3.715	2.867	3.391	3.743	4.693	3.445		-0.133	0.596
2610028H24Rik	chr10	76449081	76461110	+	protein_coding	RIKEN cDNA 2610028H24 gene [Source:MGI Symbol;Acc:MGI:1924214]	ENSMUSG00000009114	0.022	0	0.023	0.015	0	0.014	0.004	0	0	0.01	0	0	0		0	1
Spatc1l	chr10	76562272	76570201	+	protein_coding	spermatogenesis and centriole associated 1 like [Source:MGI Symbol;Acc:MGI:1923823]	ENSMUSG00000009115	0	0	0.029	0	0	0	0	0	0	0.013	0	0	0		0	1
Dqx1	chr6	83057844	83067318	+	protein_coding	DEAQ RNA-dependent ATPase [Source:MGI Symbol;Acc:MGI:2136388]	ENSMUSG00000009145	0.449	0.685	0.176	0.305	0.219	0.221	0.789	0.623	0.388	0.256	0.251	0.482	0.452		0.181	0.857
Ccl8	chr11	82115185	82116799	+	protein_coding	chemokine (C-C motif) ligand 8 [Source:MGI Symbol;Acc:MGI:101878]	ENSMUSG00000009185	4.424	4.113	4.741	1.126	3.554	3.725	0.472	2.217	2.301	7.551	1.406	0.812	4.011		-0.012	0.996
Lnpk	chr2	74520291	74578948	-	protein_coding	lunapark, ER junction formation factor [Source:MGI Symbol;Acc:MGI:1918115]	ENSMUSG00000009207	4.449	4.908	5.799	5.946	5.613	5.84	4.986	5.27	5.289	6.029	6.544	6.696	5.628		0.144	0.473
Prr29	chr11	106365472	106377558	+	protein_coding	proline rich 29 [Source:MGI Symbol;Acc:MGI:1922823]	ENSMUSG00000009210	0	0	0	0	0	0	0	0	0	0	0	0	0		0	1
Mymk	chr2	27061636	27072179	-	protein_coding	myomaker, myoblast fusion factor [Source:MGI Symbol;Acc:MGI:1913389]	ENSMUSG00000009214	17.801	10.459	14.326	15.265	17.217	20.879	18.898	15.012	14.712	11.563	19.344	17.761	18.481		-0.028	0.95
Fam163b	chr2	27110380	27142491	-	protein_coding	family with sequence similarity 163, member B [Source:MGI Symbol;Acc:MGI:1926106]	ENSMUSG00000009216	0.225	0.228	0.36	0.062	0.15	0.251	0.213	0.22	0.232	0.271	0.076	0.24	0.407		0.05	0.966
Trpm5	chr7	143071789	143094642	-	protein_coding	transient receptor potential cation channel, subfamily M, member 5 [Source:MGI Symbol;Acc:MGI:1861718]	ENSMUSG00000009246	0	0	0	0	0	0	0	0	0	0	0	0	0		0	1
Ascl2	chr7	142966829	142969264	-	protein_coding	achaete-scute family bHLH transcription factor 2 [Source:MGI Symbol;Acc:MGI:96920]	ENSMUSG00000009248	2.177	1.231	2.239	1.885	1.624	1.459	1.401	2.177	1.367	1.883	1.745	1.778	1.986		0.118	0.776
Rarres2	chr6	48569696	48572789	-	protein_coding	retinoic acid receptor responder (tazarotene induced) 2 [Source:MGI Symbol;Acc:MGI:1918910]	ENSMUSG00000009281	0.046	0.312	0.012	0	0.043	0.084	0.037	0	0.133	0.12	0.119	0.079	0.056		-0.065	0.984
Pttg1ip	chr10	77581720	77598732	+	protein_coding	pituitary tumor-transforming 1 interacting protein [Source:MGI Symbol;Acc:MGI:2652132]	ENSMUSG00000009291	107.166	115.994	133.249	129.366	130.795	121.04	131.681	125.175	125.804	123.199	120.577	132.602	129.614		0.024	0.882
Trpm2	chr10	77907722	77969854	-	protein_coding	transient receptor potential cation channel, subfamily M, member 2 [Source:MGI Symbol;Acc:MGI:1351901]	ENSMUSG00000009292	8.403	8.361	11.519	11.244	10.447	9.935	12.669	11.916	14.785	14.643	15.134	11.155	14.846		0.384	0.09
Ube2g2	chr10	77622275	77645993	+	protein_coding	ubiquitin-conjugating enzyme E2G 2 [Source:MGI Symbol;Acc:MGI:1343188]	ENSMUSG00000009293	20.033	21.299	29.242	21.49	20.314	14.847	25.707	20.972	17.166	17.897	14.988	21.219	25.565		-0.173	0.599
Mpo	chr11	87793581	87804413	+	protein_coding	myeloperoxidase [Source:MGI Symbol;Acc:MGI:97137]	ENSMUSG00000009350	0	0	0	0	0.061	0	0.002	0	0	0	0	0.006	0.005		0	1
Lpo	chr11	87806428	87826113	-	protein_coding	lactoperoxidase [Source:MGI Symbol;Acc:MGI:1923363]	ENSMUSG00000009356	0	0	0.026	0	0	0	0.002	0.002	0	0	0	0	0		0	1
Met	chr6	17463800	17573980	+	protein_coding	met proto-oncogene [Source:MGI Symbol;Acc:MGI:96969]	ENSMUSG00000009376	0.139	0.137	0.043	0.023	0.013	0.174	0.091	0.042	0.072	0.289	0.052	0.064	0.018		-0.14	0.935
Slc16a12	chr19	34668403	34747289	-	protein_coding	solute carrier family 16 (monocarboxylic acid transporters), member 12 [Source:MGI Symbol;Acc:MGI:2147716]	ENSMUSG00000009378	0	0	0.031	0.006	0	0	0.006	0.111	0.088	0	0.031	0.159	0.054		3.373	0.202
Syn2	chr6	115134902	115282006	+	protein_coding	synapsin II [Source:MGI Symbol;Acc:MGI:103020]	ENSMUSG00000009394	0.329	0.496	0.362	0.219	0.216	0.591	0.199	0.605	0.393	0.645	0.541	0.374	0.585		0.753	0.141
Elk1	chrX	20933395	20950608	-	protein_coding	ELK1, member of ETS oncogene family [Source:MGI Symbol;Acc:MGI:101833]	ENSMUSG00000009406	0.899	0.907	0.975	1.12	0.939	0.988	1.102	0.828	1.097	1.097	1.374	1.154	1.071		0.088	0.791
Nav1	chr1	135434580	135607295	-	protein_coding	neuron navigator 1 [Source:MGI Symbol;Acc:MGI:2183683]	ENSMUSG00000009418	2.35	2.313	1.634	1.712	1.721	1.741	3.007	2.599	1.56	1.412	2.57	1.438	2.485		-0.089	0.866
Tnpo1	chr13	98839019	98926384	-	protein_coding	transportin 1 [Source:MGI Symbol;Acc:MGI:2681523]	ENSMUSG00000009470	6.882	7.353	7.321	6.356	7.246	8.199	8.567	8.388	6.914	5.413	7.574	7.162	6.576		-0.086	0.711
Myod1	chr7	46376474	46379099	+	protein_coding	myogenic differentiation 1 [Source:MGI Symbol;Acc:MGI:97275]	ENSMUSG00000009471	0	0	0	0	0	0	0	0	0	0	0	0	0		0	1
Otog	chr7	46240987	46311434	+	protein_coding	otogelin [Source:MGI Symbol;Acc:MGI:1202064]	ENSMUSG00000009487	0	0	0	0	0	0	0.001	0	0	0	0	0	0.003		0	1
Rnmt	chr18	68300355	68324852	+	protein_coding	RNA (guanine-7-) methyltransferase [Source:MGI Symbol;Acc:MGI:1915147]	ENSMUSG00000009535	5.807	5.285	5.431	7.023	5.198	5.433	5.458	6.984	6.029	5.867	6.177	6.933	6.585		0.206	0.188
Kcnq1	chr7	143107254	143427042	+	protein_coding	potassium voltage-gated channel, subfamily Q, member 1 [Source:MGI Symbol;Acc:MGI:108083]	ENSMUSG00000009545	0	0.12	0.013	0.009	0	0	0	0	0.015	0	0.051	0	0		0	1
Srp14	chr2	118475850	118479711	-	protein_coding	signal recognition particle 14 [Source:MGI Symbol;Acc:MGI:107169]	ENSMUSG00000009549	45.068	36.541	39.415	39.204	40.659	41.48	31.008	33.804	35.585	39.357	33.104	31.849	38.771		-0.133	0.486
6330409D20Rik	chr2	32732620	32741016	-	protein_coding	RIKEN cDNA 6330409D20 gene [Source:MGI Symbol;Acc:MGI:1917980]	ENSMUSG00000009551	0.356	0.232	0.225	0.467	0.207	0.373	0.403	0.431	0.357	0.269	0.365	0.322	0.266		0.128	0.86
Cdk9	chr2	32707438	32712784	-	protein_coding	cyclin-dependent kinase 9 (CDC2-related kinase) [Source:MGI Symbol;Acc:MGI:1328368]	ENSMUSG00000009555	27.13	21.487	26.619	25.757	25.78	25.612	25.757	25.43	23.35	25.107	25.64	28.579	27.489		0.023	0.904
Tor2a	chr2	32757234	32762244	+	protein_coding	torsin family 2, member A [Source:MGI Symbol;Acc:MGI:1353596]	ENSMUSG00000009563	34.664	30.038	35.429	41.44	36.981	39.083	34.313	36.944	35.878	40.923	37.821	40.203	40.363		0.11	0.472
Fpgs	chr2	32682609	32694185	-	protein_coding	folylpolyglutamyl synthetase [Source:MGI Symbol;Acc:MGI:95576]	ENSMUSG00000009566	6.677	5.925	8.155	8.077	8.351	5.29	8.214	8.674	6.618	7.003	7.176	9.731	8.383		0.124	0.675
Mkl2	chr16	13256481	13417529	+	protein_coding	MKL/myocardin-like 2 [Source:MGI Symbol;Acc:MGI:3050795]	ENSMUSG00000009569	1.568	1.663	0.951	1.545	1.081	1.224	1.328	1.035	0.998	1.769	2.101	2.055	1.719		0.244	0.607
Cbx5	chr15	103191544	103239816	-	protein_coding	chromobox 5 [Source:MGI Symbol;Acc:MGI:109372]	ENSMUSG00000009575	1.902	1.594	1.2	1.711	1.559	1.356	1.545	1.804	1.135	1.585	1.954	1.259	1.633		0.006	0.99
Odam	chr5	87885029	87894174	+	protein_coding	odontogenic, ameloblast asssociated [Source:MGI Symbol;Acc:MGI:1916842]	ENSMUSG00000009580	0	0	0	0	0	0	0.004	0	0	0	0	0	0		0	1
Apobec3	chr15	79892403	79908436	+	protein_coding	apolipoprotein B mRNA editing enzyme, catalytic polypeptide 3 [Source:MGI Symbol;Acc:MGI:1933111]	ENSMUSG00000009585	33.296	31.004	32.451	31.727	28.486	28.382	30.483	30.005	39.301	31.282	34.119	27.679	28.467		0.032	0.884
St6galnac1	chr11	116765025	116775507	-	protein_coding	ST6 (alpha-N-acetyl-neuraminyl-2,3-beta-galactosyl-1,3)-N-acetylgalactosaminide alpha-2,6-sialyltransferase 1 [Source:MGI Symbol;Acc:MGI:1341826]	ENSMUSG00000009588	0	0	0	0	0	0	0.008	0	0	0	0	0	0		0	1
Taf7l	chrX	134460118	134476490	-	protein_coding	TATA-box binding protein associated factor 7 like [Source:MGI Symbol;Acc:MGI:1921719]	ENSMUSG00000009596	0	0	0	0	0	0	0	0	0	0	0	0	0		0	1
Sardh	chr2	27188393	27247266	-	protein_coding	sarcosine dehydrogenase [Source:MGI Symbol;Acc:MGI:2183102]	ENSMUSG00000009614	2.471	2.21	4.465	2.586	2.584	3.594	3.442	2.308	1.318	1.725	2.309	1.843	2.069		-0.7	0.048
Vav2	chr2	27262104	27427033	-	protein_coding	vav 2 oncogene [Source:MGI Symbol;Acc:MGI:102718]	ENSMUSG00000009621	15.579	15.403	18.762	20.696	20.804	18.714	21.208	15.32	12.773	17.101	21.706	17.546	18.608		-0.148	0.565
Tex15	chr8	33570544	33585582	+	protein_coding	testis expressed gene 15 [Source:MGI Symbol;Acc:MGI:1934816]	ENSMUSG00000009628	0	0.006	0	0	0	0	0.001	0	0.011	0	0	0	0		0	1
Ppp2cb	chr8	33599625	33619441	+	protein_coding	protein phosphatase 2 (formerly 2A), catalytic subunit, beta isoform [Source:MGI Symbol;Acc:MGI:1321161]	ENSMUSG00000009630	16.694	16.005	18.021	13.903	19.285	17.399	18.69	20.286	19.928	16.226	20.377	16.878	16.826		0.089	0.668
G0s2	chr1	193272161	193273217	-	protein_coding	G0/G1 switch gene 2 [Source:MGI Symbol;Acc:MGI:1316737]	ENSMUSG00000009633	1.897	1.073	1.791	1.501	1.37	1.546	0.901	1.011	0.904	1.112	0.647	0.697	1.545		-0.552	0.286
Dmap1	chr4	117674681	117682273	-	protein_coding	DNA methyltransferase 1-associated protein 1 [Source:MGI Symbol;Acc:MGI:1913483]	ENSMUSG00000009640	11.632	10.075	11.577	14.395	13.508	10.466	11.938	13.08	14.974	11.712	12.107	12.861	12.947		0.127	0.506
Pla2g12b	chr10	59403660	59421976	+	protein_coding	phospholipase A2, group XIIB [Source:MGI Symbol;Acc:MGI:1917086]	ENSMUSG00000009646	0	0	0	0	0	0	0	0	0	0	0	0.099	0		0	1
Mcu	chr10	59446984	59616692	-	protein_coding	mitochondrial calcium uniporter [Source:MGI Symbol;Acc:MGI:3026965]	ENSMUSG00000009647	2.541	2.088	1.755	1.672	2.065	1.969	2.011	1.544	1.913	1.323	1.432	2.208	2.098		-0.185	0.552
Oit3	chr10	59422958	59441778	-	protein_coding	oncoprotein induced transcript 3 [Source:MGI Symbol;Acc:MGI:1201782]	ENSMUSG00000009654	0	0	0.011	0	0	0	0.011	0	0	0	0	0	0		0	1
Tex11	chrX	100838648	101059667	-	protein_coding	testis expressed gene 11 [Source:MGI Symbol;Acc:MGI:1933237]	ENSMUSG00000009670	0.073	0.48	1.735	0	0.128	0.647	0.118	0.094	0.15	0.277	0.494	0.385	0.306		0.256	0.922
Bcr	chr10	75060592	75184921	+	protein_coding	breakpoint cluster region [Source:MGI Symbol;Acc:MGI:88141]	ENSMUSG00000009681	0.819	0.801	0.633	0.417	0.5	0.679	0.789	0.731	0.693	0.608	0.7	0.691	0.798		0.082	0.826
Fxyd5	chr7	31032722	31042481	-	protein_coding	FXYD domain-containing ion transport regulator 5 [Source:MGI Symbol;Acc:MGI:1201785]	ENSMUSG00000009687	7.773	6.757	8.745	5.814	6.759	7.554	4.151	2.589	3.149	3.996	1.944	2.42	2.415		-1.298	0.001
Kcnd1	chrX	7822289	7838280	+	protein_coding	potassium voltage-gated channel, Shal-related family, member 1 [Source:MGI Symbol;Acc:MGI:96671]	ENSMUSG00000009731	9.586	10.42	9.763	13.093	12.108	15.596	15.885	7.745	7.715	6.856	13.178	11.466	12.522		-0.347	0.348
Tfcp2	chr15	100502799	100552008	-	protein_coding	transcription factor CP2 [Source:MGI Symbol;Acc:MGI:98509]	ENSMUSG00000009733	3.039	3.218	3.384	3.878	3.309	4.057	4.218	3.424	3.87	3.562	4.057	3.869	4.602		0.09	0.709
Pou6f2	chr13	18138821	18172540	-	protein_coding	POU domain, class 6, transcription factor 2 [Source:MGI Symbol;Acc:MGI:2443631]	ENSMUSG00000009734	0.024	0	0	0	0	0	0	0	0	0	0	0	0		0	1
Pou6f1	chr15	100575318	100599984	-	protein_coding	POU domain, class 6, transcription factor 1 [Source:MGI Symbol;Acc:MGI:102935]	ENSMUSG00000009739	2.13	1.963	1.268	2.447	1.164	1.355	1.492	3.211	1.374	2.618	1.524	2.414	2.317		0.493	0.274
Ubp1	chr9	113930934	113977199	+	protein_coding	upstream binding protein 1 [Source:MGI Symbol;Acc:MGI:104889]	ENSMUSG00000009741	8.082	9.468	8.943	11.431	11.03	8.847	10.76	14.064	12.139	12.016	12.461	9.967	12.503		0.315	0.113
Nuak2	chr1	132316126	132333488	+	protein_coding	NUAK family, SNF1-like kinase, 2 [Source:MGI Symbol;Acc:MGI:1921387]	ENSMUSG00000009772	11.733	8.114	8.913	9.764	9.89	10.914	9.532	13.257	15.581	12.991	10.636	13.29	13.361		0.431	0.026
Ick	chr9	78109192	78172107	+	protein_coding	intestinal cell kinase [Source:MGI Symbol;Acc:MGI:1934157]	ENSMUSG00000009828	1.233	1.345	1.161	1.452	1.267	1.259	1.529	1.27	1.271	1.11	1.438	1.263	1.537		-0.024	0.932
Sdhb	chr4	140961203	140979193	+	protein_coding	succinate dehydrogenase complex, subunit B, iron sulfur (Ip) [Source:MGI Symbol;Acc:MGI:1914930]	ENSMUSG00000009863	79.457	64.034	77.46	65.652	77.635	84.624	66.898	71.399	71.442	71.467	61.65	65.368	74.878		-0.084	0.633
Cox4i2	chr2	152754173	152765037	+	protein_coding	cytochrome c oxidase subunit 4I2 [Source:MGI Symbol;Acc:MGI:2135755]	ENSMUSG00000009876	0.289	0.132	0.049	0	0.023	0.029	0.078	0.071	0.014	0.106	0.036	0.008	0.06		-0.796	0.657
Snap47	chr11	59407134	59450007	-	protein_coding	synaptosomal-associated protein, 47 [Source:MGI Symbol;Acc:MGI:1915076]	ENSMUSG00000009894	14.665	16.178	15.853	17.429	15.272	16.265	14.517	18.144	17.647	15.757	12.954	13.817	16.318		0.01	0.974
Wnt3a	chr11	59248033	59290752	-	protein_coding	wingless-type MMTV integration site family, member 3A [Source:MGI Symbol;Acc:MGI:98956]	ENSMUSG00000009900	0	0	0	0	0	0.008	0.009	0	0	0.006	0	0.002	0		0	1
Kdsr	chr1	106720459	106759727	-	protein_coding	3-ketodihydrosphingosine reductase [Source:MGI Symbol;Acc:MGI:1918000]	ENSMUSG00000009905	4.788	5.126	5.449	6.218	5.376	5.747	4.815	6.512	5.357	6.402	6.224	7.111	5.707		0.235	0.168
Vps4b	chr1	106764071	106796728	-	protein_coding	vacuolar protein sorting 4B [Source:MGI Symbol;Acc:MGI:1100499]	ENSMUSG00000009907	15.814	14.994	19.056	19.416	17.087	19.124	15.642	16.265	14.921	16.15	16.572	17.033	18.037		-0.063	0.728
Rps25	chr9	44407139	44410427	+	protein_coding	ribosomal protein S25 [Source:MGI Symbol;Acc:MGI:1922867]	ENSMUSG00000009927	0.567	0.359	0.494	0.495	0.648	0.287	0.315	0.433	0.509	0.706	0.533	0.538	0.399		0.242	0.659
Nxf2	chrX	134944528	134964754	-	protein_coding	nuclear RNA export factor 2 [Source:MGI Symbol;Acc:MGI:1933192]	ENSMUSG00000009941	0	0.084	0.146	0.117	0.043	0	0.028	0	0.063	0	0	0	0.057		-2.896	0.274
Taz	chrX	74282697	74290151	+	protein_coding	tafazzin [Source:MGI Symbol;Acc:MGI:109626]	ENSMUSG00000009995	48.789	48.583	47.896	62.048	60.508	49.446	63.71	68.82	67.065	61.41	61.535	58.464	59.699		0.213	0.215
Kif19a	chr11	114765389	114790575	+	protein_coding	kinesin family member 19A [Source:MGI Symbol;Acc:MGI:2447024]	ENSMUSG00000010021	0.492	0.461	0.39	0.229	0.467	0.318	0.396	0.505	0.604	0.569	0.472	0.555	0.406		0.411	0.244
Aldh3a2	chr11	61223417	61267185	-	protein_coding	aldehyde dehydrogenase family 3, subfamily A2 [Source:MGI Symbol;Acc:MGI:1353452]	ENSMUSG00000010025	15.805	14.471	18.421	18.282	17.338	18.224	16.886	17.344	17.087	19.264	18.047	18.276	18.322		0.081	0.574
Zmynd10	chr9	107547298	107551319	+	protein_coding	zinc finger, MYND domain containing 10 [Source:MGI Symbol;Acc:MGI:2387863]	ENSMUSG00000010044	0	0	0.022	0	0	0	0	0.089	0.013	0.038	0.04	0	0		0	1
Tmem115	chr9	107533945	107538673	+	protein_coding	transmembrane protein 115 [Source:MGI Symbol;Acc:MGI:1930765]	ENSMUSG00000010045	28.605	25.914	32.877	29.047	30.744	31.774	28.226	25.401	31.347	30.964	31.197	29.655	33.541		0.023	0.917
Hyal2	chr9	107567945	107572779	+	protein_coding	hyaluronoglucosaminidase 2 [Source:MGI Symbol;Acc:MGI:1196334]	ENSMUSG00000010047	7.422	7.925	9.455	8.275	8.783	9.484	7.835	8.422	8.743	6.845	8.885	7.595	8.518		-0.049	0.82
Ifrd2	chr9	107587642	107593038	+	protein_coding	interferon-related developmental regulator 2 [Source:MGI Symbol;Acc:MGI:1316708]	ENSMUSG00000010048	2.208	1.881	2.517	3.065	2.226	1.863	2.359	2.952	3.183	2.64	2.672	2.596	3.089		0.302	0.191
Hyal1	chr9	107576927	107581710	+	protein_coding	hyaluronoglucosaminidase 1 [Source:MGI Symbol;Acc:MGI:96298]	ENSMUSG00000010051	2.243	2.618	1.229	1.821	1.447	2.114	1.739	1.406	2.279	2.026	2.1	2.164	2.825		0.204	0.629
Tusc2	chr9	107563255	107566112	+	protein_coding	tumor suppressor candidate 2 [Source:MGI Symbol;Acc:MGI:1931086]	ENSMUSG00000010054	20.296	21.539	19.269	21.109	20.79	21.179	17.436	18.649	21.486	18.249	17.674	19.089	19.008		-0.068	0.68
Nprl2	chr9	107542226	107545706	+	protein_coding	nitrogen permease regulator-like 2 [Source:MGI Symbol;Acc:MGI:1914482]	ENSMUSG00000010057	9.939	9.905	10.457	10.725	13.024	8.651	11.053	12.008	14.772	10.815	10.9	11.374	12.583		0.186	0.368
Slc38a3	chr9	107650634	107668968	-	protein_coding	solute carrier family 38, member 3 [Source:MGI Symbol;Acc:MGI:1923507]	ENSMUSG00000010064	0.464	0.335	0.308	0.11	0.175	0.281	0.168	0.183	0.483	0.376	0.309	0.272	0.303		0.301	0.68
Cacna2d2	chr9	107399612	107529343	+	protein_coding	calcium channel, voltage-dependent, alpha 2/delta subunit 2 [Source:MGI Symbol;Acc:MGI:1929813]	ENSMUSG00000010066	0.02	0.009	0.008	0.054	0.034	0.024	0.034	0.004	0.017	0.069	0.005	0.038	0.003		-0.848	0.604
Rassf1	chr9	107551555	107562267	+	protein_coding	Ras association (RalGDS/AF-6) domain family member 1 [Source:MGI Symbol;Acc:MGI:1928386]	ENSMUSG00000010067	6.802	5.96	6.012	7.118	7.715	6.145	6.187	7.356	6.701	6.746	6.603	6.415	7.479		0.083	0.66
Epn3	chr11	94489599	94499974	-	protein_coding	epsin 3 [Source:MGI Symbol;Acc:MGI:1919139]	ENSMUSG00000010080	0.024	0.033	0.042	0.128	0.083	0.066	0.032	0.035	0.026	0.065	0.022	0.006	0.04		-0.97	0.409
Rnf112	chr11	61448442	61454106	-	protein_coding	ring finger protein 112 [Source:MGI Symbol;Acc:MGI:106611]	ENSMUSG00000010086	0.111	0.08	0.092	0.2	0.038	0.263	0.087	0.117	0.228	0.21	0.026	0.179	0.537		0.62	0.629
Slc3a2	chr19	8706882	8723369	-	protein_coding	solute carrier family 3 (activators of dibasic and neutral amino acid transport), member 2 [Source:MGI Symbol;Acc:MGI:96955]	ENSMUSG00000010095	125.594	119.299	145.66	154.275	140.579	135.175	135.099	124.919	131.064	126.723	131.201	140.822	129.978		-0.059	0.683
Nxf1	chr19	8757073	8772475	+	protein_coding	nuclear RNA export factor 1 [Source:MGI Symbol;Acc:MGI:1858330]	ENSMUSG00000010097	17.349	24.111	20.851	26.327	24.309	20.323	30.001	32.694	26.92	24.982	26.443	27.159	32.766		0.297	0.203
Stx5a	chr19	8741413	8756069	+	protein_coding	syntaxin 5A [Source:MGI Symbol;Acc:MGI:1928483]	ENSMUSG00000010110	26.431	22.761	18.751	22.639	24.609	23.328	25.127	30.378	26.756	24.321	28.462	25.28	29.447		0.237	0.161
Slc47a1	chr11	61343401	61378081	-	protein_coding	solute carrier family 47, member 1 [Source:MGI Symbol;Acc:MGI:1914723]	ENSMUSG00000010122	0	0	0.07	0.059	0.04	0	0.084	0.002	0.017	0.127	0.027	0.002	0		-1.659	0.489
Pifo	chr3	105996957	106014646	-	protein_coding	primary cilia formation [Source:MGI Symbol;Acc:MGI:1923670]	ENSMUSG00000010136	0	0	0.009	0	0.063	0	0.016	0	0.039	0	0.062	0.021	0		0	1
Tnfrsf13b	chr11	61126755	61149372	+	protein_coding	tumor necrosis factor receptor superfamily, member 13b [Source:MGI Symbol;Acc:MGI:1889411]	ENSMUSG00000010142	43.676	43.087	34.813	46.726	43.869	45.602	47.13	50.996	35.5	41.59	43.317	48.78	36.687		-0.018	0.953
Spire2	chr8	123332713	123369515	+	protein_coding	spire homolog 2 (Drosophila) [Source:MGI Symbol;Acc:MGI:2446256]	ENSMUSG00000010154	0	0.052	0.035	0	0	0.018	0.022	0	0.11	0.013	0.006	0	0		0	1
Prox1	chr1	190118035	190170714	-	protein_coding	prospero homeobox 1 [Source:MGI Symbol;Acc:MGI:97772]	ENSMUSG00000010175	0.826	0.934	0.979	1.303	0.925	1.018	1.025	0.847	0.732	0.858	1.252	0.446	0.589		-0.457	0.251
Raver1	chr9	21074158	21092008	-	protein_coding	ribonucleoprotein, PTB-binding 1 [Source:MGI Symbol;Acc:MGI:1919016]	ENSMUSG00000010205	1.91	2.558	3.379	3.233	3.069	2.796	3.068	2.544	2.41	2.243	2.748	1.734	2.876		-0.298	0.332
2610507B11Rik	chr11	78261752	78290623	+	protein_coding	RIKEN cDNA 2610507B11 gene [Source:MGI Symbol;Acc:MGI:1919753]	ENSMUSG00000010277	13.483	19.943	17.512	17.905	16.237	17.201	19.542	14.36	11.204	17.065	20.752	17.535	17.872		-0.104	0.736
AI597479	chr1	43098710	43115947	+	protein_coding	expressed sequence AI597479 [Source:MGI Symbol;Acc:MGI:2138299]	ENSMUSG00000010290	6.449	5.268	3.217	5.46	5.427	5.243	4.922	4.414	5.116	5.676	5.226	5.418	4.71		0.04	0.917
Tmem86a	chr7	47050601	47054777	+	protein_coding	transmembrane protein 86A [Source:MGI Symbol;Acc:MGI:1915143]	ENSMUSG00000010307	168.861	148.727	174.631	175.844	171.929	197.872	191.653	182.262	182.445	221.02	208.596	223.946	199.204		0.204	0.176
Optc	chr1	133897199	133907999	-	protein_coding	opticin [Source:MGI Symbol;Acc:MGI:2151113]	ENSMUSG00000010311	0	0.041	0	0	0	0	0	0	0	0	0.029	0	0		0	1
Tex14	chr11	87405065	87555823	+	protein_coding	testis expressed gene 14 [Source:MGI Symbol;Acc:MGI:1933227]	ENSMUSG00000010342	0.183	0.256	0.5	0.099	0.224	0.088	0.348	0.015	0.147	0.291	0.325	0.116	0.177		-1.349	0.328
Ifi35	chr11	101448407	101458698	+	protein_coding	interferon-induced protein 35 [Source:MGI Symbol;Acc:MGI:1917360]	ENSMUSG00000010358	28.897	23.321	29.233	26.746	28.344	26.214	22.576	26.748	45.951	37.75	28.866	25.463	30.14		0.256	0.355
Rdm1	chr11	101627942	101636100	+	protein_coding	RAD52 motif 1 [Source:MGI Symbol;Acc:MGI:1913849]	ENSMUSG00000010362	13.266	9.512	9.871	10.353	12.753	10.45	9.251	10.749	10.214	9.912	9.825	8.636	11.844		-0.065	0.812
Nedd8	chr14	55662265	55671906	-	protein_coding	neural precursor cell expressed, developmentally down-regulated gene 8 [Source:MGI Symbol;Acc:MGI:97301]	ENSMUSG00000010376	69.848	65.949	58.38	58.623	63.208	64.684	45.149	51.948	61.249	58.436	44.242	49.437	50.584		-0.181	0.426
Gosr1	chr11	76726602	76763579	-	protein_coding	golgi SNAP receptor complex member 1 [Source:MGI Symbol;Acc:MGI:1858260]	ENSMUSG00000010392	11.014	13.135	12.331	15.341	13.132	12.968	13.16	11.418	10.216	12.116	13.751	12.53	12.34		-0.108	0.546
Mrpl52	chr14	54426909	54429756	+	protein_coding	mitochondrial ribosomal protein L52 [Source:MGI Symbol;Acc:MGI:1916086]	ENSMUSG00000010406	25.05	29.951	22.428	22.828	22.963	26.309	15.973	16.301	25.721	25.126	17.461	15.139	23.205		-0.202	0.594
Spaca7	chr8	12573029	12600744	+	protein_coding	sperm acrosome associated 7 [Source:MGI Symbol;Acc:MGI:1925884]	ENSMUSG00000010435	0	0	0	0	0	0	0	0	0	0	0	0	0		0	1
Kansl3	chr1	36335730	36369181	-	protein_coding	KAT8 regulatory NSL complex subunit 3 [Source:MGI Symbol;Acc:MGI:1918055]	ENSMUSG00000010453	5.001	6.416	6.915	8.316	6.737	5.483	8.208	7.355	6.104	6.935	7.505	9.339	8.11		0.168	0.548
Eya4	chr10	23102963	23350786	-	protein_coding	EYA transcriptional coactivator and phosphatase 4 [Source:MGI Symbol;Acc:MGI:1337104]	ENSMUSG00000010461	5.287	6.164	7.023	4.404	5.885	5.044	5.773	6.337	5.332	6.05	7.182	7.841	3.804		0.085	0.826
Ebf3	chr7	137193673	137314445	-	protein_coding	early B cell factor 3 [Source:MGI Symbol;Acc:MGI:894289]	ENSMUSG00000010476	1.919	1.578	1.012	0.919	1.419	1.491	1.589	1.501	1.295	1.312	1.375	1.976	1.238		0.099	0.818
Uckl1os	chr2	181578480	181585119	+	antisense_RNA	uridine-cytidine kinase 1-like 1, opposite strand [Source:MGI Symbol;Acc:MGI:3801877]	ENSMUSG00000010492	0.109	0.24	0.124	0.368	0.164	0.225	0.285	0.17	0.244	0.206	0.335	0.087	0.241		-0.17	0.864
Myt1	chr2	181763332	181827797	+	protein_coding	myelin transcription factor 1 [Source:MGI Symbol;Acc:MGI:1100535]	ENSMUSG00000010505	0	0.018	0.005	0	0	0	0	0	0.032	0.003	0.055	0	0		0	1
Faf1	chr4	109676588	109963960	+	protein_coding	Fas-associated factor 1 [Source:MGI Symbol;Acc:MGI:109419]	ENSMUSG00000010517	7.525	8.573	8.235	7.738	8.413	8.121	7.63	8.332	8.255	9.313	7.295	9.217	8.687		0.086	0.577
Gm266	chr12	111484609	111485823	-	protein_coding	predicted gene 266 [Source:MGI Symbol;Acc:MGI:2685112]	ENSMUSG00000010529	0	0	0.016	0	0.044	0	0	0	0.037	0.055	0	0.059	0		0	1
Tsacc	chr3	88282757	88296999	-	protein_coding	TSSK6 activating co-chaperone [Source:MGI Symbol;Acc:MGI:1924177]	ENSMUSG00000010538	2.061	1.569	1.337	1.338	1.325	2.015	1.446	1.713	2.15	1.476	1.354	1.696	1.577		0.132	0.765
Mettl16	chr11	74770830	74828525	+	protein_coding	methyltransferase like 16 [Source:MGI Symbol;Acc:MGI:1914743]	ENSMUSG00000010554	2.077	1.91	1.776	1.688	1.738	1.752	1.603	1.831	1.846	1.818	1.736	1.634	1.507		-0.037	0.86
Dazl	chr17	50279394	50293599	-	protein_coding	deleted in azoospermia-like [Source:MGI Symbol;Acc:MGI:1342328]	ENSMUSG00000010592	0.013	0.018	0.026	0.009	0	0.071	0.12	0.036	0.023	0.04	0.048	0.147	0		0.354	0.894
Apol7a	chr15	77388221	77399110	-	protein_coding	apolipoprotein L 7a [Source:MGI Symbol;Acc:MGI:1923011]	ENSMUSG00000010601	0	0	0	0	0	0.01	0.003	0	0	0	0	0	0		0	1
Pigyl	chr9	22156846	22158358	+	protein_coding	phosphatidylinositol glycan anchor biosynthesis, class Y-like [Source:MGI Symbol;Acc:MGI:1913518]	ENSMUSG00000010607	12.957	12.123	9.303	11.275	12.192	11.891	10.368	8.85	10.079	13.501	8.883	10.327	12.161		-0.113	0.685
Rbm25	chr12	83632252	83683123	+	protein_coding	RNA binding motif protein 25 [Source:MGI Symbol;Acc:MGI:1914289]	ENSMUSG00000010608	22.016	20.915	14.471	20.705	21.055	22.423	19.575	26.337	25.419	22.155	26.006	21.698	22.267		0.273	0.172
Psen2	chr1	180227004	180256300	-	protein_coding	presenilin 2 [Source:MGI Symbol;Acc:MGI:109284]	ENSMUSG00000010609	6.473	9.856	12.1	7.467	8.216	8.441	8.576	8.266	8.285	8.923	8.334	8.918	7.952		-0.047	0.88
Acaa1b	chr9	119148023	119157093	-	protein_coding	acetyl-Coenzyme A acyltransferase 1B [Source:MGI Symbol;Acc:MGI:3605455]	ENSMUSG00000010651	0.067	0	0.029	0.015	0.095	0	0.015	0.086	0.026	0.02	0.042	0.064	0.176		1.312	0.372
Plcd1	chr9	119071527	119093502	-	protein_coding	phospholipase C, delta 1 [Source:MGI Symbol;Acc:MGI:97614]	ENSMUSG00000010660	5.777	5.552	6.621	8.503	7.426	8.061	7.823	8.765	6.385	7.212	6.912	8.85	9.745		0.171	0.523
Fads1	chr19	10182888	10196870	+	protein_coding	fatty acid desaturase 1 [Source:MGI Symbol;Acc:MGI:1923517]	ENSMUSG00000010663	27.767	24.591	28.834	34.013	33.027	35.688	35.007	25.659	21.479	28.188	33.655	27.64	33.384		-0.159	0.521
Lmbr1	chr5	29229802	29378390	-	protein_coding	limb region 1 [Source:MGI Symbol;Acc:MGI:1861746]	ENSMUSG00000010721	0.984	1.043	1.296	1.31	0.883	1.362	1.299	1.138	1.176	0.943	1.262	1.227	1.244		-0.011	0.976
Tnfrsf22	chr7	143634806	143649661	-	protein_coding	tumor necrosis factor receptor superfamily, member 22 [Source:MGI Symbol;Acc:MGI:1930270]	ENSMUSG00000010751	0.856	0.991	1.252	1.408	0.912	0.958	0.961	1.071	0.621	0.931	1.196	1.355	0.864		-0.028	0.96
Cars	chr7	143557230	143600090	-	protein_coding	cysteinyl-tRNA synthetase [Source:MGI Symbol;Acc:MGI:1351477]	ENSMUSG00000010755	14.957	14.666	16.962	20.315	18.127	12.609	15.51	18.439	17.386	18.135	15.088	14.81	16.13		0.053	0.837
Phlda2	chr7	143501545	143502541	-	protein_coding	pleckstrin homology like domain, family A, member 2 [Source:MGI Symbol;Acc:MGI:1202307]	ENSMUSG00000010760	0	0	0	0	0	0	0	0	0.015	0	0	0	0		0	1
Asz1	chr6	18050964	18109057	-	protein_coding	ankyrin repeat, SAM and basic leucine zipper domain containing 1 [Source:MGI Symbol;Acc:MGI:1921318]	ENSMUSG00000010796	0	0	0	0	0	0	0	0	0	0	0	0	0		0	1
Wnt2	chr6	17988940	18030585	-	protein_coding	wingless-type MMTV integration site family, member 2 [Source:MGI Symbol;Acc:MGI:98954]	ENSMUSG00000010797	0	0	0.009	0.046	0	0	0	0	0	0.007	0.081	0	0.007		0	1
Gabra1	chr11	42130939	42182930	-	protein_coding	gamma-aminobutyric acid (GABA) A receptor, subunit alpha 1 [Source:MGI Symbol;Acc:MGI:95613]	ENSMUSG00000010803	0.118	0.21	0.058	0.082	0.011	0.401	0.055	0.201	0.166	0.146	0.553	0.06	0.28		1.204	0.367
Grid2ip	chr5	143357338	143392152	+	protein_coding	glutamate receptor, ionotropic, delta 2 (Grid2) interacting protein 1 [Source:MGI Symbol;Acc:MGI:2176213]	ENSMUSG00000010825	0	0	0	0	0	0	0	0	0	0	0	0	0		0	1
Kdelr3	chr15	79516408	79527739	+	protein_coding	KDEL (Lys-Asp-Glu-Leu) endoplasmic reticulum protein retention receptor 3 [Source:MGI Symbol;Acc:MGI:2145953]	ENSMUSG00000010830	0.202	0.055	0.055	0.037	0.101	0.131	0.192	0.024	0.102	0	0.369	0	0.022		-2.355	0.22
1700006E09Rik	chr11	101984279	101992264	+	protein_coding	RIKEN cDNA 1700006E09 gene [Source:MGI Symbol;Acc:MGI:1922687]	ENSMUSG00000010841	0.048	0.13	0.036	0.066	0.022	0.058	0.054	0	0.153	0.063	0.035	0.053	0		0	1
Apip	chr2	103073675	103092644	+	protein_coding	APAF1 interacting protein [Source:MGI Symbol;Acc:MGI:1926788]	ENSMUSG00000010911	12.65	9.036	10.787	12.236	12.052	11.013	9.647	10.669	10.368	10.233	11.005	11.249	12.12		0.009	0.975
Pdhx	chr2	103021075	103073513	-	protein_coding	pyruvate dehydrogenase complex, component X [Source:MGI Symbol;Acc:MGI:1351627]	ENSMUSG00000010914	7.052	4.972	5.516	6.847	7.259	5.966	6.507	6.631	6.416	5.585	6.488	6.134	6.899		0.022	0.936
Vac14	chr8	110618599	110720398	+	protein_coding	Vac14 homolog (S. cerevisiae) [Source:MGI Symbol;Acc:MGI:2157980]	ENSMUSG00000010936	16.247	17.647	23.093	18.891	20.934	20.279	20.136	20.811	18.679	20.302	18.185	19.308	21.572		0.01	0.969
Mcoln2	chr3	146149833	146195513	+	protein_coding	mucolipin 2 [Source:MGI Symbol;Acc:MGI:1915529]	ENSMUSG00000011008	0.313	0.808	0.574	0.127	0.3	0.191	0.176	0.013	0.208	0.125	0.153	0.007	0.006		-3.297	0.041
Slc5a1	chr5	33104219	33162870	+	protein_coding	solute carrier family 5 (sodium/glucose cotransporter), member 1 [Source:MGI Symbol;Acc:MGI:107678]	ENSMUSG00000011034	0	0.025	0	0	0	0	0	0.001	0.005	0.004	0	0	0		0	1
1700049J03Rik	chr17	26554254	26561499	-	antisense_RNA	RIKEN cDNA 1700049J03 gene [Source:MGI Symbol;Acc:MGI:1920615]	ENSMUSG00000011052	0	0	0	0	0	0	0	0	0	0	0	0	0		0	1
Akt1s1	chr7	44848991	44855421	+	protein_coding	AKT1 substrate 1 (proline-rich) [Source:MGI Symbol;Acc:MGI:1914855]	ENSMUSG00000011096	6.195	5.34	5.453	5.822	5.607	5.177	4.79	4.651	4.694	5.602	5.577	4.658	5.033		-0.125	0.497
Tbrg1	chr9	37648763	37657312	-	protein_coding	transforming growth factor beta regulated gene 1 [Source:MGI Symbol;Acc:MGI:1100877]	ENSMUSG00000011114	12.016	10.084	11.585	9.635	11.282	10.823	9.927	11.786	12.843	13.724	9.819	9.397	11.008		0.064	0.796
Panx3	chr9	37659902	37669235	-	protein_coding	pannexin 3 [Source:MGI Symbol;Acc:MGI:1918881]	ENSMUSG00000011118	0	0	0	0	0	0	0.002	0	0.004	0	0	0.002	0		0	1
Adssl1	chr12	112620045	112641360	+	protein_coding	adenylosuccinate synthetase like 1 [Source:MGI Symbol;Acc:MGI:87947]	ENSMUSG00000011148	24.499	33.052	38.339	20.31	23.52	20.864	24.778	18.705	14.711	16.409	11.4	17.423	13.256		-0.766	0.017
Cfap161	chr7	83774101	83794880	-	protein_coding	cilia and flagella associated protein 161 [Source:MGI Symbol;Acc:MGI:1922806]	ENSMUSG00000011154	0.045	0.106	0.046	0	0.085	0	0.091	0.002	0.015	0	0	0	0		-3.796	0.1
Brf1	chr12	112960085	113000704	-	protein_coding	BRF1, RNA polymerase III transcription initiation factor 90 kDa subunit [Source:MGI Symbol;Acc:MGI:1919558]	ENSMUSG00000011158	13.249	17.277	18.576	19.171	19.203	15.597	16.498	18.403	18.376	16.353	17.362	20.898	16.93		0.096	0.648
Vipr2	chr12	116077728	116146261	+	protein_coding	vasoactive intestinal peptide receptor 2 [Source:MGI Symbol;Acc:MGI:107166]	ENSMUSG00000011171	0	0.008	0.017	0	0	0	0	0	0.016	0	0	0	0		0	1
Odc1	chr12	17544794	17551084	+	protein_coding	ornithine decarboxylase, structural 1 [Source:MGI Symbol;Acc:MGI:97402]	ENSMUSG00000011179	0.895	0.693	0.996	0.663	0.855	0.988	0.912	1.008	1.03	1.052	0.778	1.113	0.914		0.182	0.565
Thg1l	chr11	45946843	45955494	-	protein_coding	tRNA-histidine guanylyltransferase 1-like (S. cerevisiae) [Source:MGI Symbol;Acc:MGI:1913878]	ENSMUSG00000011254	0.659	0.996	0.56	0.572	0.573	0.738	0.719	0.794	0.582	0.524	0.57	0.504	0.491		-0.187	0.653
Adam19	chr11	46055992	46147343	+	protein_coding	a disintegrin and metallopeptidase domain 19 (meltrin beta) [Source:MGI Symbol;Acc:MGI:105377]	ENSMUSG00000011256	0.039	0.114	0.062	0.008	0.031	0.004	0.037	0.004	0.087	0.183	0	0.003	0.086		-1.585	0.488
Pabpc4	chr4	123282825	123298925	+	protein_coding	poly(A) binding protein, cytoplasmic 4 [Source:MGI Symbol;Acc:MGI:2385206]	ENSMUSG00000011257	0.071	0.097	0.067	0.09	0.122	0.094	0.12	0.112	0.059	0.099	0.075	0.098	0.088		-0.074	0.93
Exoc3l2	chr7	19463331	19496762	+	protein_coding	exocyst complex component 3-like 2 [Source:MGI Symbol;Acc:MGI:1921713]	ENSMUSG00000011263	0.317	0.388	0.536	0.293	0.279	0.179	0.346	0.582	0.171	0.27	0.33	0.355	0.386		0.041	0.965
Zfp296	chr7	19577287	19580656	+	protein_coding	zinc finger protein 296 [Source:MGI Symbol;Acc:MGI:1926956]	ENSMUSG00000011267	0.72	0.899	0.475	0.222	0.489	0.592	0.464	0.964	0.754	0.644	0.387	0.389	0.378		0.17	0.836
Plin5	chr17	56111601	56117596	-	protein_coding	perilipin 5 [Source:MGI Symbol;Acc:MGI:1914218]	ENSMUSG00000011305	0.027	0.062	0	0	0	0	0.018	0.038	0.043	0	0	0	0		0	1
Sugp1	chr8	70042813	70072347	+	protein_coding	SURP and G patch domain containing 1 [Source:MGI Symbol;Acc:MGI:1917866]	ENSMUSG00000011306	7.347	7.075	7.547	8.311	8.163	7.602	7.459	7.856	7.22	8.847	7.65	8.252	6.845		0.029	0.886
Dmrtc2	chr7	24870057	24877651	+	protein_coding	doublesex and mab-3 related transcription factor like family C2 [Source:MGI Symbol;Acc:MGI:1918491]	ENSMUSG00000011349	0	0	0	0	0	0	0	0	0	0	0	0	0		0	1
Gm5893	chr7	24818795	24840275	+	processed_transcript	predicted gene 5893 [Source:MGI Symbol;Acc:MGI:3645761]	ENSMUSG00000011350	0	0	0	0	0	0	0	0	0	0	0.03	0	0		0	1
Dhdh	chr7	45470987	45488805	-	protein_coding	dihydrodiol dehydrogenase (dimeric) [Source:MGI Symbol;Acc:MGI:1919005]	ENSMUSG00000011382	0.817	0.946	0.994	0.816	1.084	0.698	0.998	0.862	0.877	0.932	1.368	0.665	1.026		-0.052	0.909
Zfp790	chr7	29816114	29831005	+	protein_coding	zinc finger protein 790 [Source:MGI Symbol;Acc:MGI:1923431]	ENSMUSG00000011427	6.587	6.054	6.974	7.847	7.932	7.915	6.409	8.78	6.219	7.077	6.806	6.729	8.063		0.049	0.85
Cpb1	chr3	20248264	20275733	-	protein_coding	carboxypeptidase B1 (tissue) [Source:MGI Symbol;Acc:MGI:1923953]	ENSMUSG00000011463	0	0	0	0.038	0	0	0	0	0	0	0.005	0	0		0	1
Slc25a41	chr17	57032773	57041654	-	protein_coding	solute carrier family 25, member 41 [Source:MGI Symbol;Acc:MGI:2144215]	ENSMUSG00000011486	0	0	0.044	0	0	0	0.009	0	0	0	0	0	0.012		0	1
Fsd1	chr17	55986511	55996881	+	protein_coding	fibronectin type 3 and SPRY domain-containing protein [Source:MGI Symbol;Acc:MGI:1934858]	ENSMUSG00000011589	0.043	0.208	0.188	0	0.112	0.093	0.141	0.087	0.152	0.258	0.145	0.313	0.501		0.946	0.494
Pinlyp	chr7	24541658	24546118	-	protein_coding	phospholipase A2 inhibitor and LY6/PLAUR domain containing [Source:MGI Symbol;Acc:MGI:3615324]	ENSMUSG00000011632	0	0	0	0	0	0	0	0.086	0	0	0	0.021	0		0	1
Fuz	chr7	44896079	44900624	+	protein_coding	fuzzy planar cell polarity protein [Source:MGI Symbol;Acc:MGI:1917550]	ENSMUSG00000011658	1.41	1.598	1.836	1.473	1.34	1.393	1.847	1.783	1.518	1.442	1.045	1.379	1.655		-0.122	0.736
Sptbn4	chr7	27356383	27447686	-	protein_coding	spectrin beta, non-erythrocytic 4 [Source:MGI Symbol;Acc:MGI:1890574]	ENSMUSG00000011751	0.064	0.039	0.028	0.011	0.058	0.053	0.072	0.021	0.062	0.137	0.038	0.047	0.073		0.031	0.982
Pgam1	chr19	41911871	41918664	+	protein_coding	phosphoglycerate mutase 1 [Source:MGI Symbol;Acc:MGI:97552]	ENSMUSG00000011752	0.28	0.17	0.191	0.257	0.214	0.342	0.246	0.297	0.303	0.474	0.192	0.299	0.188		0.259	0.667
Evi5	chr5	107744795	107875107	-	protein_coding	ecotropic viral integration site 5 [Source:MGI Symbol;Acc:MGI:104736]	ENSMUSG00000011831	6.122	4.534	3.577	4.99	4.911	4.612	5.157	5.943	4.576	4.469	6.613	5.457	5.315		0.175	0.504
Evi5l	chr8	4166567	4208226	+	protein_coding	ecotropic viral integration site 5 like [Source:MGI Symbol;Acc:MGI:2442167]	ENSMUSG00000011832	2.551	2.47	2.905	2.795	1.807	2.296	3.382	2.689	2.408	2.627	2.536	3.062	2.846		0.027	0.943
Snapc2	chr8	4253080	4256220	+	protein_coding	small nuclear RNA activating complex, polypeptide 2 [Source:MGI Symbol;Acc:MGI:1914861]	ENSMUSG00000011837	5.404	5.71	6.025	6.487	5.947	5.35	5.362	5.795	5.315	4.97	4.769	4.715	5.001		-0.156	0.398
Git1	chr11	77493562	77507786	+	protein_coding	G protein-coupled receptor kinase-interactor 1 [Source:MGI Symbol;Acc:MGI:1927140]	ENSMUSG00000011877	6.653	7.271	8.054	5.89	6.774	6.702	9.492	7.926	8.225	7.092	6.514	7.511	7.648		0.022	0.945
Gltp	chr5	114669398	114690984	-	protein_coding	glycolipid transfer protein [Source:MGI Symbol;Acc:MGI:1929253]	ENSMUSG00000011884	128.374	124.698	140.493	112.514	118.279	112.803	115.843	105.189	105.236	108.766	101.339	115.693	98.127		-0.203	0.119
Bnip2	chr9	69989466	70008317	+	protein_coding	BCL2/adenovirus E1B interacting protein 2 [Source:MGI Symbol;Acc:MGI:109327]	ENSMUSG00000011958	23.378	26.2	29.733	30.208	29.136	31.063	27.607	31.881	29.536	31.478	32.051	27.98	30.161		0.117	0.435
Ccnt1	chr15	98538689	98570923	-	protein_coding	cyclin T1 [Source:MGI Symbol;Acc:MGI:1328363]	ENSMUSG00000011960	5.48	4.838	4.658	4.921	4.947	5.225	4.674	6.282	4.958	4.959	5.544	6.263	4.676		0.151	0.399
Scarf2	chr16	17797282	17808287	+	protein_coding	scavenger receptor class F, member 2 [Source:MGI Symbol;Acc:MGI:1858430]	ENSMUSG00000012017	2.721	3.018	5.869	3.493	4.001	3.143	3.488	2.742	2.829	4.214	3.686	3.526	2.483		-0.227	0.55
4930579F01Rik	chr3	138164078	138186713	-	protein_coding	RIKEN cDNA 4930579F01 gene [Source:MGI Symbol;Acc:MGI:1914991]	ENSMUSG00000012042	0	0	0	0	0	0	0	0.013	0.013	0	0	0	0		0	1
Brms1l	chr12	55836324	55869736	+	protein_coding	breast cancer metastasis-suppressor 1-like [Source:MGI Symbol;Acc:MGI:1196337]	ENSMUSG00000012076	4.019	4.247	4.516	4.35	3.631	3.248	4.26	4.857	5.855	5.224	4.892	5.117	4.869		0.33	0.067
Med15	chr16	17651221	17722930	-	protein_coding	mediator complex subunit 15 [Source:MGI Symbol;Acc:MGI:2137379]	ENSMUSG00000012114	11.499	14.674	14.977	14.989	13.069	12.969	15.103	13.915	16.549	16.704	14.94	13.49	15.274		0.11	0.537
Dhdds	chr4	133969028	134000890	-	protein_coding	dehydrodolichyl diphosphate synthase [Source:MGI Symbol;Acc:MGI:1914672]	ENSMUSG00000012117	7.859	9.133	7.828	8.571	8.03	8.437	9.102	7.684	8.135	8.865	7.078	7.266	9.084		-0.086	0.625
Crybg2	chr4	134068452	134092504	+	protein_coding	crystallin beta-gamma domain containing 2 [Source:MGI Symbol;Acc:MGI:1334463]	ENSMUSG00000012123	0.012	0.016	0.012	0.005	0	0	0.001	0.006	0.007	0.007	0.03	0	0		0	1
Ubxn11	chr4	134102583	134127593	+	protein_coding	UBX domain protein 11 [Source:MGI Symbol;Acc:MGI:1914836]	ENSMUSG00000012126	0.437	0.38	0.543	0.383	0.358	0.35	0.38	0.441	0.446	0.433	0.289	0.078	0.301		-0.627	0.467
Mogat1	chr1	78511169	78538173	+	protein_coding	monoacylglycerol O-acyltransferase 1 [Source:MGI Symbol;Acc:MGI:1915643]	ENSMUSG00000012187	0	0	0	0.021	0	0	0	0	0	0	0	0	0		0	1
Tex22	chr12	113074502	113088917	+	protein_coding	testis expressed gene 22 [Source:MGI Symbol;Acc:MGI:1922921]	ENSMUSG00000012211	0	0.082	0.015	0	0	0	0	0.009	0.026	0	0	0	0		0	1
Wnt8a	chr18	34542313	34548273	+	protein_coding	wingless-type MMTV integration site family, member 8A [Source:MGI Symbol;Acc:MGI:107924]	ENSMUSG00000012282	0	0	0	0	0	0	0.035	0.01	0	0	0	0	0		0	1
Tjap1	chr17	46257851	46283026	-	protein_coding	tight junction associated protein 1 [Source:MGI Symbol;Acc:MGI:1921344]	ENSMUSG00000012296	3.22	4.251	3.828	3.616	4.111	3.387	3.841	4.31	4.192	3.818	4.776	3.86	4.357		0.159	0.387
Ehf	chr2	103263433	103303278	-	protein_coding	ets homologous factor [Source:MGI Symbol;Acc:MGI:1270840]	ENSMUSG00000012350	0.074	0.203	0.095	0.011	0.081	0.186	0.075	0.019	0.022	0.043	0.067	0.506	0.139		-0.206	0.931
Nanog	chr6	122707489	122714633	+	protein_coding	Nanog homeobox [Source:MGI Symbol;Acc:MGI:1919200]	ENSMUSG00000012396	0	0	0	0	0	0	0.003	0	0	0	0	0	0		0	1
Rpl15	chr14	18267823	18271067	-	protein_coding	ribosomal protein L15 [Source:MGI Symbol;Acc:MGI:1913730]	ENSMUSG00000012405	1.683	1.739	1.725	1.176	1.409	1.2	1.197	1.677	1.531	1.63	0.963	1.435	1.315		0.021	0.968
Tmem167	chr13	90089123	90112257	+	protein_coding	transmembrane protein 167 [Source:MGI Symbol;Acc:MGI:1913324]	ENSMUSG00000012422	4.681	4.425	4.168	4.213	3.747	5.208	4.429	4.312	4.322	4.595	4.624	5.036	4.534		0.061	0.733
Steap4	chr5	7960457	7982213	+	protein_coding	STEAP family member 4 [Source:MGI Symbol;Acc:MGI:1923560]	ENSMUSG00000012428	0	0	0.144	0.008	0.011	0.221	0.023	0.052	0.102	0.095	0.071	0.055	0.05		1.406	0.361
Mplkip	chr13	17695192	17699105	+	protein_coding	M-phase specific PLK1 intereacting protein [Source:MGI Symbol;Acc:MGI:1913558]	ENSMUSG00000012429	6.811	6.161	4.693	6.181	4.422	6.754	5.519	3.845	5.638	6.043	5.483	6.47	5.555		-0.063	0.866
Kif11	chr19	37376403	37421859	+	protein_coding	kinesin family member 11 [Source:MGI Symbol;Acc:MGI:1098231]	ENSMUSG00000012443	0.733	0.296	0.631	0.304	0.418	0.674	0.437	0.568	0.493	0.225	0.292	0.163	0.247		-0.643	0.338
Rpa3	chr6	8255936	8259173	-	protein_coding	replication protein A3 [Source:MGI Symbol;Acc:MGI:1915490]	ENSMUSG00000012483	5.33	4.919	5.438	5.23	5.847	6.306	4.389	6.697	6.656	4.737	4.541	6.306	6.748		0.216	0.463
Mlkl	chr8	111311797	111338177	-	protein_coding	mixed lineage kinase domain-like [Source:MGI Symbol;Acc:MGI:1921818]	ENSMUSG00000012519	0.455	0.311	0.774	0.47	0.533	0.556	0.237	0.54	1.085	0.559	0.077	0.189	0.469		-0.243	0.857
Phox2b	chr5	67094399	67099301	-	protein_coding	paired-like homeobox 2b [Source:MGI Symbol;Acc:MGI:1100882]	ENSMUSG00000012520	0	0	0	0	0	0	0	0	0	0	0	0	0		0	1
Tnpo3	chr6	29540827	29609887	-	protein_coding	transportin 3 [Source:MGI Symbol;Acc:MGI:1196412]	ENSMUSG00000012535	13.407	15.695	17.308	16.803	17.327	15.335	16.9	18.016	16.892	17.318	17.64	17.527	18.404		0.129	0.343
Ttll5	chr12	85824673	86053760	+	protein_coding	tubulin tyrosine ligase-like family, member 5 [Source:MGI Symbol;Acc:MGI:2443657]	ENSMUSG00000012609	1.046	0.949	0.782	1.011	0.949	1.254	0.972	0.696	0.901	0.914	0.816	1.009	1.008		-0.147	0.599
Zfp715	chr7	43296197	43313255	-	protein_coding	zinc finger protein 715 [Source:MGI Symbol;Acc:MGI:1917180]	ENSMUSG00000012640	23.158	22.559	23.021	24.092	25.99	23.391	23.109	29.909	22.012	24.338	25.467	29.264	22.081		0.112	0.523
Retn	chr8	3655770	3660110	+	protein_coding	resistin [Source:MGI Symbol;Acc:MGI:1888506]	ENSMUSG00000012705	0	0	0	0	0	0	0	0	0	0	0	0	0.01		0	1
Acpt	chr7	44253085	44257378	-	protein_coding	acid phosphatase, testicular [Source:MGI Symbol;Acc:MGI:3644563]	ENSMUSG00000012777	0.026	0.036	0	0	0.037	0	0.013	0	0	0.011	0.087	0	0.043		0	1
Cdh23	chr10	60302748	60696490	-	protein_coding	cadherin 23 (otocadherin) [Source:MGI Symbol;Acc:MGI:1890219]	ENSMUSG00000012819	6.383	6.069	5.528	8.15	6.285	5.654	9.974	9.102	8.633	9.551	9.899	8.079	9.292		0.415	0.101
Rps5	chr7	12922290	12926686	+	protein_coding	ribosomal protein S5 [Source:MGI Symbol;Acc:MGI:1097682]	ENSMUSG00000012848	49.603	52.422	57.896	38.98	45.984	49.319	33.82	37.146	55.394	56.773	33.01	40.153	40.714		-0.104	0.781
Podnl1	chr8	84125989	84132527	+	protein_coding	podocan-like 1 [Source:MGI Symbol;Acc:MGI:2685352]	ENSMUSG00000012889	0.009	0.025	0.079	0.025	0.034	0.022	0.038	0.15	0.08	0.016	0.074	0	0.067		-0.273	0.933
Adgrl1	chr8	83900105	83941954	+	protein_coding	adhesion G protein-coupled receptor L1 [Source:MGI Symbol;Acc:MGI:1929461]	ENSMUSG00000013033	0.363	0.438	0.263	0.199	0.232	0.413	0.388	0.319	0.301	0.217	0.35	0.3	0.411		-0.041	0.944
Amotl1	chr9	14541966	14645056	-	protein_coding	angiomotin-like 1 [Source:MGI Symbol;Acc:MGI:1922973]	ENSMUSG00000013076	2.119	2.125	1.559	1.009	1.715	1.779	1.529	2.04	1.903	1.626	2.144	1.647	1.641		0.158	0.607
2200002J24Rik	chr7	30699783	30700380	+	protein_coding	RIKEN cDNA 2200002J24 gene [Source:MGI Symbol;Acc:MGI:1916397]	ENSMUSG00000013083	0	0	0	0.079	0	0	0	0	0.133	0	0	0	0		0	1
Etv5	chr16	22381309	22439719	-	protein_coding	ets variant 5 [Source:MGI Symbol;Acc:MGI:1096867]	ENSMUSG00000013089	16.247	15.142	14.423	18.408	15.535	16.905	18.519	12.116	10.415	17.757	14.184	15.036	14.65		-0.255	0.251
Tmem190	chr7	4782937	4784341	+	protein_coding	transmembrane protein 190 [Source:MGI Symbol;Acc:MGI:1925302]	ENSMUSG00000013091	0.064	0	0.033	0	0	0	0	0	0	0	0	0	0		0	1
Gfod2	chr8	105713854	105758664	-	protein_coding	glucose-fructose oxidoreductase domain containing 2 [Source:MGI Symbol;Acc:MGI:1917825]	ENSMUSG00000013150	0.547	1.01	0.98	0.724	0.873	0.51	0.66	0.598	0.924	0.837	0.787	0.531	0.936		-0.063	0.911
Enkd1	chr8	105703652	105707933	-	protein_coding	enkurin domain containing 1 [Source:MGI Symbol;Acc:MGI:2142593]	ENSMUSG00000013155	0.834	1.038	1.163	0.964	1.285	1.293	1.105	1.443	2.219	1.349	0.795	0.721	0.957		0.059	0.94
4933405L10Rik	chr8	105708291	105710246	+	protein_coding	RIKEN cDNA 4933405L10 gene [Source:MGI Symbol;Acc:MGI:1918296]	ENSMUSG00000013158	0	0	0	0	0	0	0	0	0.073	0	0	0	0		0	1
Atp6v0d1	chr8	105524465	105566047	-	protein_coding	ATPase, H+ transporting, lysosomal V0 subunit D1 [Source:MGI Symbol;Acc:MGI:1201778]	ENSMUSG00000013160	48.847	45.862	47.397	37.629	48.49	48.993	46.656	56.028	52.352	46.318	46.28	48.482	47.624		0.1	0.526
Ptprs	chr17	56412426	56476483	-	protein_coding	protein tyrosine phosphatase, receptor type, S [Source:MGI Symbol;Acc:MGI:97815]	ENSMUSG00000013236	6.166	9.353	9.95	9.838	10.071	8.843	11.834	7.657	6.689	6.351	8.969	8.477	10.084		-0.242	0.409
Slc41a1	chr1	131827977	131848865	+	protein_coding	solute carrier family 41, member 1 [Source:MGI Symbol;Acc:MGI:2444823]	ENSMUSG00000013275	4.444	5.679	7.503	5.573	6.013	4.913	5.86	4.576	5.033	5.509	5.353	4.971	6.348		-0.141	0.57
Fer1l4	chr2	156019139	156052947	-	protein_coding	fer-1-like 4 (C. elegans) [Source:MGI Symbol;Acc:MGI:1921812]	ENSMUSG00000013338	0	0	0	0	0	0	0	0	0	0	0	0	0		0	1
4931406B18Rik	chr7	43492044	43505940	-	protein_coding	RIKEN cDNA 4931406B18 gene [Source:MGI Symbol;Acc:MGI:1921304]	ENSMUSG00000013353	0	0.009	0.002	0	0	0.004	0	0	0.006	0	0	0	0.023		0	1
Iglon5	chr7	43472904	43490075	-	protein_coding	IgLON family member 5 [Source:MGI Symbol;Acc:MGI:2686277]	ENSMUSG00000013367	0	0	0.004	0	0	0.044	0.002	0	0.008	0.025	0.016	0	0.006		0	1
Igf2bp1	chr11	95957163	96005940	-	protein_coding	insulin-like growth factor 2 mRNA binding protein 1 [Source:MGI Symbol;Acc:MGI:1890357]	ENSMUSG00000013415	0	0.012	0.001	0	0	0	0.001	0.007	0	0	0	0	0.002		0	1
B4galnt2	chr11	95865943	95914891	-	protein_coding	beta-1,4-N-acetyl-galactosaminyl transferase 2 [Source:MGI Symbol;Acc:MGI:1342058]	ENSMUSG00000013418	0.121	0.105	0.079	0	0.124	0.04	0.05	0.072	0.071	0.097	0.09	0.14	0.082		0.587	0.615
Zfp651	chr9	121760033	121771742	+	protein_coding	zinc finger protein 651 [Source:MGI Symbol;Acc:MGI:2670992]	ENSMUSG00000013419	0.771	0.588	0.592	0.762	0.513	0.504	0.711	0.756	0.342	0.297	0.455	0.478	0.436		-0.423	0.313
Nelfb	chr2	25199712	25211489	-	protein_coding	negative elongation factor complex member B [Source:MGI Symbol;Acc:MGI:1931035]	ENSMUSG00000013465	32.754	27.308	30.036	33.499	33.972	32.264	31.48	23.518	33.396	28.968	28.541	33.218	32.184		-0.088	0.665
Card14	chr11	119307768	119345375	+	protein_coding	caspase recruitment domain family, member 14 [Source:MGI Symbol;Acc:MGI:2386258]	ENSMUSG00000013483	0	0	0	0.006	0	0	0.007	0	0.003	0	0	0.004	0		0	1
Tmem175	chr5	108629770	108648782	+	protein_coding	transmembrane protein 175 [Source:MGI Symbol;Acc:MGI:1919642]	ENSMUSG00000013495	14.381	13.371	19.717	17.054	16.32	18.83	18.816	16.51	15.094	17.986	19.722	18.138	16.505		0.027	0.923
Bcas1	chr2	170346991	170427845	-	protein_coding	breast carcinoma amplified sequence 1 [Source:MGI Symbol;Acc:MGI:1924210]	ENSMUSG00000013523	2.723	1.411	2.44	1.032	1.435	1.285	1.074	1.042	2.01	2.973	0.939	1.992	2.304		0.113	0.891
Tango2	chr16	18300827	18343927	-	protein_coding	transport and golgi organization 2 [Source:MGI Symbol;Acc:MGI:101825]	ENSMUSG00000013539	22.209	25.399	23.321	23.322	24.447	24.508	28.34	39.691	35.884	27.289	26.715	30.986	29.503		0.365	0.072
4833413E03Rik	chr17	31557126	31559110	+	lincRNA	RIKEN cDNA 4833413E03 gene [Source:MGI Symbol;Acc:MGI:1925354]	ENSMUSG00000013562	0.714	0.523	0.417	0.575	0.506	0.17	0.634	0.165	0.437	0.306	0.452	0.722	0.373		-0.436	0.627
Aldh1a2	chr9	71215789	71296243	+	protein_coding	aldehyde dehydrogenase family 1, subfamily A2 [Source:MGI Symbol;Acc:MGI:107928]	ENSMUSG00000013584	0.076	0.103	0.094	0	0	0.123	0.003	0.077	0.093	0.472	0	0	0.104		0.241	0.959
Ndufs2	chr1	171234853	171247122	-	protein_coding	NADH dehydrogenase (ubiquinone) Fe-S protein 2 [Source:MGI Symbol;Acc:MGI:2385112]	ENSMUSG00000013593	39.36	38.149	43.172	38.3	39.311	40.092	40.239	42.162	41.432	37.916	36.826	40.329	41.062		0.004	0.983
Snx31	chr15	36504062	36555573	-	protein_coding	sorting nexin 31 [Source:MGI Symbol;Acc:MGI:1913946]	ENSMUSG00000013611	0	0	0	0.029	0	0	0.007	0.006	0	0	0	0.007	0.006		0	1
Atraid	chr5	31048635	31054623	+	protein_coding	all-trans retinoic acid induced differentiation factor [Source:MGI Symbol;Acc:MGI:1918918]	ENSMUSG00000013622	128.393	100.801	121.762	100.595	110.555	116.238	111.487	111.869	108.764	113.067	112.454	109.476	105.918		-0.033	0.842
Cad	chr5	31054780	31078479	+	protein_coding	carbamoyl-phosphate synthetase 2, aspartate transcarbamylase, and dihydroorotase [Source:MGI Symbol;Acc:MGI:1916969]	ENSMUSG00000013629	3.399	4.1	4.785	4.358	3.729	3.315	5.273	3.186	2.595	3.392	3.864	3.159	3.213		-0.386	0.113
Lypd8	chr11	58379043	58390728	+	protein_coding	LY6/PLAUR domain containing 8 [Source:MGI Symbol;Acc:MGI:1917413]	ENSMUSG00000013643	0	0	0	0	0	0	0.034	0	0	0	0	0.033	0		0	1
Sh3bp5l	chr11	58330724	58347728	+	protein_coding	SH3 binding domain protein 5 like [Source:MGI Symbol;Acc:MGI:1933124]	ENSMUSG00000013646	6.059	6.763	7.383	8.402	8.118	7.451	6.719	5.529	6.977	6.607	6.604	7.35	6.245		-0.142	0.476
1810065E05Rik	chr11	58421111	58426024	+	protein_coding	RIKEN cDNA 1810065E05 gene [Source:MGI Symbol;Acc:MGI:1917114]	ENSMUSG00000013653	0	0	0	0	0	0	0.007	0	0	0	0	0	0		0	1
Atad1	chr19	32672563	32712298	-	protein_coding	ATPase family, AAA domain containing 1 [Source:MGI Symbol;Acc:MGI:1915229]	ENSMUSG00000013662	25.201	22.952	32.504	26.857	28.283	30.98	27.064	27.289	28.136	25.492	27.912	30.621	26.884		0.006	0.982
Pten	chr19	32757497	32826160	+	protein_coding	phosphatase and tensin homolog [Source:MGI Symbol;Acc:MGI:109583]	ENSMUSG00000013663	10.769	15.598	13.584	12.656	15.887	18.018	16.514	13.265	14.295	9.508	17.068	11.316	16.578		-0.123	0.72
4933402N03Rik	chr7	131137713	131146314	-	protein_coding	RIKEN cDNA 4933402N03 gene [Source:MGI Symbol;Acc:MGI:1914681]	ENSMUSG00000013668	0	0	0	0	0	0	0.01	0	0	0	0	0	0		0	1
Pea15a	chr1	172196728	172206804	-	protein_coding	phosphoprotein enriched in astrocytes 15A [Source:MGI Symbol;Acc:MGI:104799]	ENSMUSG00000013698	96.032	126.544	123.3	109.915	110.884	90.053	93.599	81.156	81.064	88.302	70.122	90.777	70.089		-0.408	0.034
Timm23	chr14	32180162	32201898	-	protein_coding	translocase of inner mitochondrial membrane 23 [Source:MGI Symbol;Acc:MGI:1858317]	ENSMUSG00000013701	0.162	0.243	0.24	0.468	0.228	0.237	0.253	0.32	0.208	0.171	0.252	0.251	0.227		-0.001	0.999
Tnfaip8l2	chr3	95139521	95142360	-	protein_coding	tumor necrosis factor, alpha-induced protein 8-like 2 [Source:MGI Symbol;Acc:MGI:1917019]	ENSMUSG00000013707	154.704	138.353	126.462	149.727	143.119	148.43	124.001	131.991	138.678	132.396	133.419	121.939	139.71		-0.073	0.622
Trnt1	chr6	106769120	106782474	+	protein_coding	tRNA nucleotidyl transferase, CCA-adding, 1 [Source:MGI Symbol;Acc:MGI:1917297]	ENSMUSG00000013736	8.267	8.93	9.78	10.168	9.777	10.501	8.606	10.262	9.271	9.697	9.908	11.528	8.928		0.093	0.605
Ly6g6e	chr17	35076902	35078804	+	protein_coding	lymphocyte antigen 6 complex, locus G6E [Source:MGI Symbol;Acc:MGI:1917524]	ENSMUSG00000013766	2.537	1.386	1.484	1.726	2.056	2.954	1.747	2.058	1.499	1.194	1.405	2.342	1.831		-0.067	0.907
Ehmt2	chr17	34898469	34914051	+	protein_coding	euchromatic histone lysine N-methyltransferase 2 [Source:MGI Symbol;Acc:MGI:2148922]	ENSMUSG00000013787	7.653	8.539	7.691	6.368	6.954	7.125	7.499	8.988	8.645	8.135	7.582	6.697	6.429		0.06	0.8
Elof1	chr9	22112989	22117172	-	protein_coding	ELF1 homolog, elongation factor 1 [Source:MGI Symbol;Acc:MGI:1913376]	ENSMUSG00000013822	9.732	9.346	8.232	8.835	8.83	9.493	5.819	7.731	9.704	9.255	7.043	7.07	8.677		-0.014	0.974
Med16	chr10	79894708	79908921	-	protein_coding	mediator complex subunit 16 [Source:MGI Symbol;Acc:MGI:2158394]	ENSMUSG00000013833	5.681	6.431	10.008	6.423	7.629	6.362	7.956	6.21	4.652	7.799	5.802	8.46	6.776		-0.166	0.635
St3gal1	chr15	67102875	67113992	-	protein_coding	ST3 beta-galactoside alpha-2,3-sialyltransferase 1 [Source:MGI Symbol;Acc:MGI:98304]	ENSMUSG00000013846	0.373	0.333	0.323	0.184	0.154	0.107	0.19	0.218	0.205	0.191	0.144	0.312	0.066		-0.21	0.812
Tmem259	chr10	79977118	79984330	-	protein_coding	transmembrane protein 259 [Source:MGI Symbol;Acc:MGI:2177957]	ENSMUSG00000013858	8.187	7.243	7.417	5.841	6.987	8.044	7.627	8.188	8.764	7.883	6.135	7.107	7.678		0.047	0.856
Rnf170	chr8	26119368	26151790	+	protein_coding	ring finger protein 170 [Source:MGI Symbol;Acc:MGI:1924983]	ENSMUSG00000013878	1.482	1.775	1.415	1.718	1.25	2.063	1.616	1.632	1.488	1.614	1.377	1.437	1.608		-0.047	0.868
Clip3	chr7	30291753	30308367	+	protein_coding	CAP-GLY domain containing linker protein 3 [Source:MGI Symbol;Acc:MGI:1923936]	ENSMUSG00000013921	0.432	0.44	1.034	0.087	0.264	0.225	0.389	0.226	0.571	0.602	0.137	0.359	0.469		-0.191	0.875
Thap8	chr7	30280094	30290237	+	protein_coding	THAP domain containing 8 [Source:MGI Symbol;Acc:MGI:1922879]	ENSMUSG00000013928	0.032	0.132	0.008	0.066	0.015	0	0.057	0.081	0.084	0.056	0.071	0.025	0		0	1
Myl2	chr5	122100951	122113472	+	protein_coding	myosin, light polypeptide 2, regulatory, cardiac, slow [Source:MGI Symbol;Acc:MGI:97272]	ENSMUSG00000013936	3.072	2.15	1.957	2.293	2.765	2.465	2.455	2.784	1.928	1.384	1.734	1.707	2.643		-0.25	0.523
Dedd	chr1	171329145	171342331	+	protein_coding	death effector domain-containing [Source:MGI Symbol;Acc:MGI:1333874]	ENSMUSG00000013973	3.22	2.157	2.427	2.943	2.941	2.663	2.922	2.647	2.657	2.674	3.027	2.603	3.191		0.005	0.99
Mcemp1	chr8	3665754	3669259	+	protein_coding	mast cell expressed membrane protein 1 [Source:MGI Symbol;Acc:MGI:1916439]	ENSMUSG00000013974	0.623	1.32	1.142	0.28	0.572	1.554	0.418	0.188	0.483	0.962	0.311	0.422	0.293		-0.941	0.283
Nit1	chr1	171338008	171345646	-	protein_coding	nitrilase 1 [Source:MGI Symbol;Acc:MGI:1350916]	ENSMUSG00000013997	5.402	5.075	4.292	4.794	6.01	5.672	5.207	5.169	5.351	5.064	5.257	5.077	6.277		0.049	0.827
Pax5	chr4	44524757	44710487	-	protein_coding	paired box 5 [Source:MGI Symbol;Acc:MGI:97489]	ENSMUSG00000014030	0	0	0	0	0	0	0.002	0	0	0	0	0	0		0	1
Prdm15	chr16	97791467	97851850	-	protein_coding	PR domain containing 15 [Source:MGI Symbol;Acc:MGI:1930121]	ENSMUSG00000014039	1.493	2.161	2.311	2.394	2.631	2.056	2.351	1.941	2.281	2.13	2.568	1.535	1.658		-0.167	0.598
Rnf168	chr16	32277461	32301434	+	protein_coding	ring finger protein 168 [Source:MGI Symbol;Acc:MGI:1917488]	ENSMUSG00000014074	5.86	4.87	6.194	5.887	5.59	6.428	5.228	5.222	5.186	5.161	6.282	5.68	5.447		-0.056	0.775
Tctex1d2	chr16	32419702	32429099	+	protein_coding	Tctex1 domain containing 2 [Source:MGI Symbol;Acc:MGI:1913311]	ENSMUSG00000014075	7.798	8.237	10.025	7.115	7.586	9.834	7.476	8.648	8.736	10.365	9.279	6.419	7.131		-0.017	0.969
Chp1	chr2	119547697	119587027	+	protein_coding	calcineurin-like EF hand protein 1 [Source:MGI Symbol;Acc:MGI:1927185]	ENSMUSG00000014077	6.071	4.846	6.865	6.659	5.36	7.526	5.541	5.81	5.863	5.241	4.948	6.248	5.996		-0.082	0.736
Sval2	chr6	41852989	41864413	+	protein_coding	seminal vesicle antigen-like 2 [Source:MGI Symbol;Acc:MGI:1934254]	ENSMUSG00000014104	0	0	0	0	0	0	0	0	0	0	0	0.008	0		0	1
Trpv4	chr5	114622152	114658421	-	protein_coding	transient receptor potential cation channel, subfamily V, member 4 [Source:MGI Symbol;Acc:MGI:1926945]	ENSMUSG00000014158	4.221	3.55	7.645	5.034	5.258	5.13	6.415	7.357	8.401	8.83	7.076	7.354	7.897		0.51	0.068
Klhl3	chr13	58000228	58113592	-	protein_coding	kelch-like 3 [Source:MGI Symbol;Acc:MGI:2445185]	ENSMUSG00000014164	0.973	0.851	0.839	0.743	0.978	0.992	1.243	1.02	1.207	0.821	1.377	0.731	1.229		0.059	0.901
Tvp23b	chr11	62879455	62895185	+	protein_coding	trans-golgi network vesicle protein 23B [Source:MGI Symbol;Acc:MGI:1914760]	ENSMUSG00000014177	30.846	25.383	30.194	27.514	28.776	31.854	26.274	28.139	33.552	26.901	29.381	31.322	29.114		0.056	0.751
Dnajc7	chr11	100582818	100620168	-	protein_coding	DnaJ heat shock protein family (Hsp40) member C7 [Source:MGI Symbol;Acc:MGI:1928373]	ENSMUSG00000014195	37.11	40.451	39.849	47.274	47.176	42.064	47.968	69.176	52.35	49.825	51.582	47.049	53.17		0.318	0.096
Zfp385c	chr11	100627543	100650693	-	protein_coding	zinc finger protein 385C [Source:MGI Symbol;Acc:MGI:3608347]	ENSMUSG00000014198	0.934	0.554	0.862	1.532	1.597	1.385	1.671	1.718	1.071	1.021	1.217	1.469	0.86		0.097	0.883
Cacybp	chr1	160202367	160212875	-	protein_coding	calcyclin binding protein [Source:MGI Symbol;Acc:MGI:1270839]	ENSMUSG00000014226	11.191	10.848	10.826	11.281	10.72	11.552	8.525	10.189	12.087	10.653	10.024	9.549	10.939		0.003	0.993
Cluap1	chr16	3908825	3941147	+	protein_coding	clusterin associated protein 1 [Source:MGI Symbol;Acc:MGI:1924029]	ENSMUSG00000014232	5.702	4.493	3.998	4.439	4.484	5.389	4.897	6.372	5.637	5.615	6.841	6.19	6.112		0.382	0.045
Zswim7	chr11	62267224	62281375	-	protein_coding	zinc finger SWIM-type containing 7 [Source:MGI Symbol;Acc:MGI:1916997]	ENSMUSG00000014243	5.06	4.219	4.077	3.001	4.087	4.598	3.064	3.816	3.455	3.902	2.521	4.163	5.086		-0.023	0.967
Pigl	chr11	62458460	62514417	+	protein_coding	phosphatidylinositol glycan anchor biosynthesis, class L [Source:MGI Symbol;Acc:MGI:2681271]	ENSMUSG00000014245	2.184	1.898	1.819	1.323	1.818	1.495	2.478	3.055	2.158	2.42	1.393	2.45	1.777		0.231	0.593
Ndufa2	chr18	36742332	36744557	-	protein_coding	NADH dehydrogenase (ubiquinone) 1 alpha subcomplex, 2 [Source:MGI Symbol;Acc:MGI:1343103]	ENSMUSG00000014294	61.568	57.525	55.599	42.655	51.583	57.224	38.839	33.536	51.643	43.279	36.349	36.557	48.738		-0.326	0.227
Pam16	chr16	4616464	4624988	-	protein_coding	presequence translocase-asssociated motor 16 homolog (S. cerevisiae) [Source:MGI Symbol;Acc:MGI:1913699]	ENSMUSG00000014301	0.319	0.653	0.358	0.263	0.209	0.117	0.259	0.386	0.261	0.252	0.236	0.161	0.315		-0.129	0.907
Glis2	chr16	4594713	4615957	+	protein_coding	GLIS family zinc finger 2 [Source:MGI Symbol;Acc:MGI:1932535]	ENSMUSG00000014303	0.073	0.136	0.059	0.094	0.03	0.058	0.084	0.121	0.043	0.102	0.086	0.058	0.125		0.219	0.819
Cox6c	chr15	35931976	35938246	-	protein_coding	cytochrome c oxidase subunit VIc [Source:MGI Symbol;Acc:MGI:104614]	ENSMUSG00000014313	24.14	26.01	25.481	21.187	24.031	28.373	18.069	17.353	23.379	22.794	17.967	14.998	22.362		-0.284	0.298
Bicc1	chr10	70922832	71159700	-	protein_coding	BicC family RNA binding protein 1 [Source:MGI Symbol;Acc:MGI:1933388]	ENSMUSG00000014329	0.003	0.037	0	0	0	0.05	0.039	0.005	0	0	0.013	0.01	0.062		-0.283	0.937
Ube2z	chr11	96047432	96065388	-	protein_coding	ubiquitin-conjugating enzyme E2Z [Source:MGI Symbol;Acc:MGI:1343160]	ENSMUSG00000014349	15.136	14.088	13.101	13.033	15.178	13.422	13.424	13.731	12.952	14.853	13.692	11.191	13.859		-0.065	0.71
Gip	chr11	96024545	96030831	+	protein_coding	gastric inhibitory polypeptide [Source:MGI Symbol;Acc:MGI:107504]	ENSMUSG00000014351	0	0	0	0	0.156	0	0	0	0	0	0	0.035	0.046		0	1
Tmem87b	chr2	128818118	128854261	+	protein_coding	transmembrane protein 87B [Source:MGI Symbol;Acc:MGI:1919727]	ENSMUSG00000014353	9.247	8.211	9.994	11.419	10.216	10.291	10.739	10.52	10.982	10.348	12.519	13.635	11.67		0.211	0.228
Anapc1	chr2	128610104	128687391	-	protein_coding	anaphase promoting complex subunit 1 [Source:MGI Symbol;Acc:MGI:103097]	ENSMUSG00000014355	6.258	7.063	8.64	9.731	8.743	8.739	9.523	7.05	6.315	7.681	9.243	8.036	9.213		-0.094	0.737
Mertk	chr2	128698956	128802894	+	protein_coding	c-mer proto-oncogene tyrosine kinase [Source:MGI Symbol;Acc:MGI:96965]	ENSMUSG00000014361	126.511	119.688	162.891	176.394	164.812	172.207	187.841	150.808	155.87	142.928	182.753	179.618	178.518		0.063	0.817
Tsg101	chr7	46888949	46919969	-	protein_coding	tumor susceptibility gene 101 [Source:MGI Symbol;Acc:MGI:106581]	ENSMUSG00000014402	8.781	7.909	9.242	8.467	8.789	9.064	8.606	9.943	8.611	7.336	7.943	9.307	8.717		0.003	0.991
Hps5	chr7	46760466	46796027	-	protein_coding	HPS5, biogenesis of lysosomal organelles complex 2 subunit 2 [Source:MGI Symbol;Acc:MGI:2180307]	ENSMUSG00000014418	7.333	9.137	9.866	10.755	12.439	9.894	9.719	8.853	11.162	10.927	10.281	9.551	11.724		0.073	0.776
Map3k4	chr17	12227621	12318660	-	protein_coding	mitogen-activated protein kinase kinase kinase 4 [Source:MGI Symbol;Acc:MGI:1346875]	ENSMUSG00000014426	6.714	7.558	7.027	7.567	7.539	7.238	7.679	6.962	6.532	6.842	8.609	9.127	7.313		0.04	0.861
Piezo1	chr8	122481698	122551329	-	protein_coding	piezo-type mechanosensitive ion channel component 1 [Source:MGI Symbol;Acc:MGI:3603204]	ENSMUSG00000014444	3.598	3.574	4.315	5.492	4.753	4.189	6.367	3.501	2.639	4.111	5.335	5.638	4.532		-0.148	0.737
Blk	chr14	63372836	63417037	-	protein_coding	B lymphoid kinase [Source:MGI Symbol;Acc:MGI:88169]	ENSMUSG00000014453	0.024	0	0.008	0	0	0	0	0.007	0	0.007	0	0	0		0	1
Rnf166	chr8	122466147	122476064	-	protein_coding	ring finger protein 166 [Source:MGI Symbol;Acc:MGI:1915968]	ENSMUSG00000014470	37.415	36.065	35.238	36.491	36.991	33.422	36.074	38.036	35.536	40.06	36.745	36.019	42.993		0.081	0.529
Ankrd28	chr14	31700015	31830415	-	protein_coding	ankyrin repeat domain 28 [Source:MGI Symbol;Acc:MGI:2145661]	ENSMUSG00000014496	0.708	1.95	1.464	1.46	1.389	1.225	1.691	2.459	1.044	1.773	2.379	2.298	1.02		0.374	0.509
Ankrd52	chr10	128377119	128394006	+	protein_coding	ankyrin repeat domain 52 [Source:MGI Symbol;Acc:MGI:2444029]	ENSMUSG00000014498	1.176	1.098	0.913	1.248	1.114	0.793	1.177	0.439	0.953	0.517	0.787	0.786	0.539		-0.736	0.047
Pkd2l2	chr18	34409423	34442789	+	protein_coding	polycystic kidney disease 2-like 2 [Source:MGI Symbol;Acc:MGI:1858231]	ENSMUSG00000014503	0.883	0.827	0.68	0.942	0.741	0.845	0.925	1.17	0.724	0.821	1.083	1.091	0.88		0.245	0.464
Srp19	chr18	34331145	34336599	+	protein_coding	signal recognition particle 19 [Source:MGI Symbol;Acc:MGI:1913634]	ENSMUSG00000014504	26.801	25.92	19.679	21.703	25.145	23.85	18.245	25.247	25.427	23.569	22.078	20.131	25.073		0.074	0.775
Tmbim7	chr5	3657004	3679544	+	protein_coding	transmembrane BAX inhibitor motif containing 7 [Source:MGI Symbol;Acc:MGI:1922305]	ENSMUSG00000014529	0	0.046	0	0	0	0	0.011	0	0.013	0	0	0.011	0.019		0	1
Clec4f	chr6	83644542	83656187	-	protein_coding	C-type lectin domain family 4, member f [Source:MGI Symbol;Acc:MGI:1859834]	ENSMUSG00000014542	0	0	0	0	0	0	0.003	0	0	0	0	0	0		0	1
Klra17	chr6	129831154	129876672	-	protein_coding	killer cell lectin-like receptor, subfamily A, member 17 [Source:MGI Symbol;Acc:MGI:2180674]	ENSMUSG00000014543	0.096	0	0.163	0	0.224	0.039	0.01	0.005	0.047	0.21	0.071	0.02	0.367		-0.103	0.977
Wdfy2	chr14	62837678	62961509	+	protein_coding	WD repeat and FYVE domain containing 2 [Source:MGI Symbol;Acc:MGI:2442811]	ENSMUSG00000014547	13.831	15.357	12.594	20.642	16.655	14.873	18.302	13.491	10.009	16.39	16.721	15.121	14.083		-0.169	0.555
Rbsn	chr6	92186712	92214925	-	protein_coding	rabenosyn, RAB effector [Source:MGI Symbol;Acc:MGI:1925537]	ENSMUSG00000014550	7.411	8.776	8.295	8.707	7.528	7.329	9.01	7.651	6.416	8.227	8.247	7.857	6.895		-0.118	0.5
Mrps25	chr6	92169525	92184033	-	protein_coding	mitochondrial ribosomal protein S25 [Source:MGI Symbol;Acc:MGI:1928140]	ENSMUSG00000014551	1.752	1.705	1.543	1.593	1.692	1.441	1.369	1.498	1.841	1.375	1.413	1.164	1.687		-0.088	0.756
Dguok	chr6	83480217	83506969	-	protein_coding	deoxyguanosine kinase [Source:MGI Symbol;Acc:MGI:1351602]	ENSMUSG00000014554	31.607	29.63	27.512	32.128	32.879	28.016	27.782	29.21	30.472	31.13	25.182	24.731	28.278		-0.085	0.634
Camta1	chr4	150917322	151861876	-	protein_coding	calmodulin binding transcription activator 1 [Source:MGI Symbol;Acc:MGI:2140230]	ENSMUSG00000014592	0.293	0.362	0.275	0.216	0.207	0.226	0.177	0.115	0.271	0.228	0.266	0.211	0.313		-0.186	0.765
Csf1	chr3	107741048	107760469	-	protein_coding	colony stimulating factor 1 (macrophage) [Source:MGI Symbol;Acc:MGI:1339753]	ENSMUSG00000014599	30.115	50.316	96.6	36.196	48.21	32.603	42.336	23.8	27.52	28.648	16.14	20.562	21.335		-1	0.033
Strip1	chr3	107612532	107631694	-	protein_coding	striatin interacting protein 1 [Source:MGI Symbol;Acc:MGI:2443884]	ENSMUSG00000014601	16.697	18.548	21.306	17.317	21.362	17.683	21.376	18.278	18.597	24.939	18.122	22.787	20.384		0.076	0.74
Kif1a	chr1	93015464	93101951	-	protein_coding	kinesin family member 1A [Source:MGI Symbol;Acc:MGI:108391]	ENSMUSG00000014602	2.237	2.548	3.114	1.985	2.728	2.204	2.449	1.279	1.191	1.495	1.895	1.571	2.112		-0.704	0.013
Alx3	chr3	107595031	107605776	+	protein_coding	aristaless-like homeobox 3 [Source:MGI Symbol;Acc:MGI:1277097]	ENSMUSG00000014603	0.081	0.083	0	0	0	0.025	0.013	0	0.006	0	0	0	0.008		0	1
Slc25a11	chr11	70644196	70647058	-	protein_coding	solute carrier family 25 (mitochondrial carrier oxoglutarate carrier), member 11 [Source:MGI Symbol;Acc:MGI:1915113]	ENSMUSG00000014606	73.805	64.716	68.26	67.861	71.351	75.069	70.016	78.004	66.725	69.257	68.127	75.877	71.171		0.031	0.835
Chrne	chr11	70614883	70619216	-	protein_coding	cholinergic receptor, nicotinic, epsilon polypeptide [Source:MGI Symbol;Acc:MGI:87894]	ENSMUSG00000014609	0	0.016	0.006	0	0	0.014	0.004	0	0	0	0	0	0		0	1
Cmc2	chr8	116888685	116921455	-	protein_coding	COX assembly mitochondrial protein 2 [Source:MGI Symbol;Acc:MGI:1913781]	ENSMUSG00000014633	2.806	2.693	1.67	1.984	1.813	2.425	1.952	2.456	2.229	2.745	1.528	1.708	2.134		0.004	0.994
Chfr	chr5	110135842	110171972	+	protein_coding	checkpoint with forkhead and ring finger domains [Source:MGI Symbol;Acc:MGI:2444898]	ENSMUSG00000014668	8.026	7.566	6.807	6.678	7.498	6.972	7.749	8.832	8.41	8.456	9.788	8.82	7.698		0.241	0.097
Ceacam16	chr7	19852097	19861299	-	protein_coding	carcinoembryonic antigen-related cell adhesion molecule 16 [Source:MGI Symbol;Acc:MGI:2685615]	ENSMUSG00000014686	0	0	0	0	0.011	0	0.004	0	0.027	0	0	0	0		0	1
Hoxa2	chr6	52162417	52164831	-	protein_coding	homeobox A2 [Source:MGI Symbol;Acc:MGI:96174]	ENSMUSG00000014704	0	0	0	0	0	0.013	0	0.003	0	0.019	0	0	0		0	1
Adam28	chr14	68606027	68655842	-	protein_coding	a disintegrin and metallopeptidase domain 28 [Source:MGI Symbol;Acc:MGI:105988]	ENSMUSG00000014725	0	0	0.003	0	0	0	0.01	0.001	0	0	0	0	0		0	1
Ankrd53	chr6	83762644	83768326	+	protein_coding	ankyrin repeat domain 53 [Source:MGI Symbol;Acc:MGI:1922555]	ENSMUSG00000014747	0	0	0	0	0	0.013	0.057	0.042	0.064	0	0.016	0	0		0.178	0.959
Tex261	chr6	83768885	83775813	-	protein_coding	testis expressed gene 261 [Source:MGI Symbol;Acc:MGI:1096575]	ENSMUSG00000014748	43.592	48.795	46.443	46.351	45.829	43.215	44.19	35.825	39.46	36.599	39.233	39.924	42.031		-0.229	0.039
Fam120b	chr17	15396246	15433580	+	protein_coding	family with sequence similarity 120, member B [Source:MGI Symbol;Acc:MGI:1914794]	ENSMUSG00000014763	13.534	15.272	16.632	20.068	19.434	15.861	16.849	16.808	15.888	15.587	18.292	18.376	16.326		0.018	0.944
Tbp	chr17	15499888	15528379	+	protein_coding	TATA box binding protein [Source:MGI Symbol;Acc:MGI:101838]	ENSMUSG00000014767	2.686	2.163	2.408	2.933	2.918	2.279	2.476	3.098	2.762	2.673	3.174	2.37	2.802		0.142	0.469
Psmb1	chr17	15475721	15498276	-	protein_coding	proteasome (prosome, macropain) subunit, beta type 1 [Source:MGI Symbol;Acc:MGI:104884]	ENSMUSG00000014769	58.489	50.297	49.404	46.572	52.028	49.296	40.795	47.682	50.356	46.516	39.485	42.346	48.654		-0.1	0.605
Pdcd2	chr17	15519208	15527301	-	protein_coding	programmed cell death 2 [Source:MGI Symbol;Acc:MGI:104643]	ENSMUSG00000014771	0	0	0	0	0	0	0	0	0	0	0	0	0		0	1
Dll1	chr17	15367354	15375976	-	protein_coding	delta-like 1 (Drosophila) [Source:MGI Symbol;Acc:MGI:104659]	ENSMUSG00000014773	1.522	1.391	1.862	0.781	0.99	0.687	1.366	0.971	0.666	0.168	1.046	0.258	0.301		-1.369	0.084
Nol3	chr8	105276140	105281939	+	protein_coding	nucleolar protein 3 (apoptosis repressor with CARD domain) [Source:MGI Symbol;Acc:MGI:1925938]	ENSMUSG00000014776	0.024	0.114	0.024	0.025	0.028	0.022	0.008	0.004	0.038	0.011	0.013	0.019	0.01		-0.794	0.613
Fhod1	chr8	105329163	105347953	-	protein_coding	formin homology 2 domain containing 1 [Source:MGI Symbol;Acc:MGI:2679008]	ENSMUSG00000014778	2.229	2.002	1.581	1.624	1.827	2.642	1.779	3.667	2.821	2.883	2.001	3.322	2.023		0.595	0.081
Plekhg4	chr8	105373819	105382862	+	protein_coding	pleckstrin homology domain containing, family G (with RhoGef domain) member 4 [Source:MGI Symbol;Acc:MGI:2142544]	ENSMUSG00000014782	0.004	0.024	0.053	0	0	0	0.051	0	0.066	0.111	0.065	0.007	0		-0.673	0.857
Slc9a5	chr8	105348843	105368743	+	protein_coding	solute carrier family 9 (sodium/hydrogen exchanger), member 5 [Source:MGI Symbol;Acc:MGI:2685542]	ENSMUSG00000014786	0.098	0.119	0.219	0.164	0.087	0.119	0.217	0.207	0.187	0.329	0.37	0.082	0.331		0.337	0.736
Elmo3	chr8	105305609	105310760	+	protein_coding	engulfment and cell motility 3 [Source:MGI Symbol;Acc:MGI:2679007]	ENSMUSG00000014791	0.173	0.252	0.31	0.197	0.413	0.197	0.232	0.35	0.449	0.367	0.19	0.241	0.255		0.252	0.67
Stc1	chr14	69029238	69041804	+	protein_coding	stanniocalcin 1 [Source:MGI Symbol;Acc:MGI:109131]	ENSMUSG00000014813	0.005	0.037	0.025	0	0	0	0.001	0	0.003	0	0	0.02	0		0	1
4931428F04Rik	chr8	105280409	105289864	-	protein_coding	RIKEN cDNA 4931428F04 gene [Source:MGI Symbol;Acc:MGI:1921606]	ENSMUSG00000014837	0.615	0.427	0.304	0.437	0.545	0.352	0.473	0.421	0.248	0.292	0.391	0.563	0.575		-0.087	0.891
Tppp3	chr8	105467493	105471526	-	protein_coding	tubulin polymerization-promoting protein family member 3 [Source:MGI Symbol;Acc:MGI:1915221]	ENSMUSG00000014846	0.319	0.534	0.378	0.425	0.376	0.427	0.174	0.555	0.396	0.669	0.335	0.293	0.499		0.433	0.508
Msh3	chr13	92211872	92355003	-	protein_coding	mutS homolog 3 [Source:MGI Symbol;Acc:MGI:109519]	ENSMUSG00000014850	2.49	2.372	1.922	2.159	1.799	1.785	2.294	2.332	2.242	2.169	2.728	2.536	1.87		0.141	0.56
Adamts13	chr2	26973416	27009628	+	protein_coding	a disintegrin-like and metallopeptidase (reprolysin type) with thrombospondin type 1 motif, 13 [Source:MGI Symbol;Acc:MGI:2685556]	ENSMUSG00000014852	0	0	0	0.011	0.026	0	0	0	0.007	0.01	0.003	0.012	0		0	1
Tmem208	chr8	105326354	105335219	+	protein_coding	transmembrane protein 208 [Source:MGI Symbol;Acc:MGI:1913570]	ENSMUSG00000014856	23.751	20.768	20.995	21.85	23.154	22.89	21.201	21.658	26.355	21.45	18.834	15.07	23.972		-0.089	0.746
E2f4	chr8	105297663	105305370	+	protein_coding	E2F transcription factor 4 [Source:MGI Symbol;Acc:MGI:103012]	ENSMUSG00000014859	17.28	18.125	16.949	20.535	20.71	17.46	17.406	18.504	20.972	19.453	17.43	16.629	16.688		0	0.999
Surf4	chr2	26920040	26933928	-	protein_coding	surfeit gene 4 [Source:MGI Symbol;Acc:MGI:98445]	ENSMUSG00000014867	85.128	74.164	94.298	101.304	98.433	100.392	95.542	82.016	84.816	95.892	91.439	106.758	96.492		0.002	0.995
Surf2	chr2	26916367	26920183	+	protein_coding	surfeit gene 2 [Source:MGI Symbol;Acc:MGI:98444]	ENSMUSG00000014873	15.379	12.835	12.066	17.782	16.682	16.074	15.129	17.452	15.454	18.342	15.492	15.333	16.88		0.144	0.477
Dnajb9	chr12	44205559	44210326	-	protein_coding	DnaJ heat shock protein family (Hsp40) member B9 [Source:MGI Symbol;Acc:MGI:1351618]	ENSMUSG00000014905	11.57	12.042	11.647	12.358	11.75	14.347	11.018	11.277	13.869	11.831	14.642	11.601	13.565		0.08	0.685
Naf1	chr8	66860217	66890564	+	protein_coding	nuclear assembly factor 1 ribonucleoprotein [Source:MGI Symbol;Acc:MGI:2682306]	ENSMUSG00000014907	0.705	0.738	0.535	0.402	0.345	0.543	0.36	0.552	0.668	0.458	0.386	0.436	0.419		0.036	0.957
Yes1	chr5	32611171	32687057	+	protein_coding	YES proto-oncogene 1, Src family tyrosine kinase [Source:MGI Symbol;Acc:MGI:99147]	ENSMUSG00000014932	4.147	4.452	4.844	5.146	4.693	4.265	4.699	4.055	4.192	3.912	6.028	5.513	5.708		0.06	0.841
Ppp1cb	chr5	32458843	32495523	+	protein_coding	protein phosphatase 1, catalytic subunit, beta isoform [Source:MGI Symbol;Acc:MGI:104871]	ENSMUSG00000014956	14.082	12.174	14.062	10.102	12.132	13.457	14.045	11.905	11.647	10.728	13.531	11.198	10.973		-0.148	0.406
Gorasp2	chr2	70661576	70712636	+	protein_coding	golgi reassembly stacking protein 2 [Source:MGI Symbol;Acc:MGI:2135962]	ENSMUSG00000014959	34.942	29.993	35.387	31.163	33.195	35.408	33.193	35.34	28.954	30.653	29.295	37.84	31.739		-0.045	0.813
Tsen15	chr1	152370735	152386682	-	protein_coding	tRNA splicing endonuclease subunit 15 [Source:MGI Symbol;Acc:MGI:1913887]	ENSMUSG00000014980	1.241	0.595	1.257	0.969	1.289	0.82	0.911	1.441	1.39	0.958	1.194	1.162	1.312		0.315	0.436
Oc90	chr15	65876053	65912397	-	protein_coding	otoconin 90 [Source:MGI Symbol;Acc:MGI:1313269]	ENSMUSG00000015001	0.01	0	0	0.041	0	0	0.019	0	0	0.017	0	0.003	0		0	1
Efr3a	chr15	65787040	65873816	+	protein_coding	EFR3 homolog A [Source:MGI Symbol;Acc:MGI:1923990]	ENSMUSG00000015002	16.417	18.959	22.176	19.737	18.613	19.059	17.346	16.136	16.051	16.875	18.273	18.782	17.634		-0.126	0.414
Trappc2l	chr8	122611646	122616660	+	protein_coding	trafficking protein particle complex 2-like [Source:MGI Symbol;Acc:MGI:1916295]	ENSMUSG00000015013	12.011	11.763	13.86	9.584	11.699	13.279	10.71	13.192	13.192	11.79	10.342	10.662	10.561		-0.022	0.943
Acsf3	chr8	122775505	122817880	+	protein_coding	acyl-CoA synthetase family member 3 [Source:MGI Symbol;Acc:MGI:2182591]	ENSMUSG00000015016	1.455	1.93	1.506	1.305	1.54	1.432	1.981	1.995	1.615	1.901	1.684	2.067	1.905		0.212	0.406
Ddx19a	chr8	110974996	110997800	-	protein_coding	DEAD (Asp-Glu-Ala-Asp) box polypeptide 19a [Source:MGI Symbol;Acc:MGI:99526]	ENSMUSG00000015023	1.976	2.69	2.595	2.187	2.279	2.297	2.641	2.167	2.369	2.282	2.279	2.565	2.574		-0.032	0.91
Galns	chr8	122578242	122611463	-	protein_coding	galactosamine (N-acetyl)-6-sulfate sulfatase [Source:MGI Symbol;Acc:MGI:1355303]	ENSMUSG00000015027	11.529	8.687	16.966	9.307	10.251	9.033	11.305	8.081	8.893	7.989	6.693	8.535	8.492		-0.449	0.11
Gata2	chr6	88193891	88207032	+	protein_coding	GATA binding protein 2 [Source:MGI Symbol;Acc:MGI:95662]	ENSMUSG00000015053	0.01	0.557	0.179	0.043	0.058	0.132	0.039	0.096	0.06	0.005	0.164	0.228	0.28		0.502	0.811
C8g	chr2	25498651	25501719	-	protein_coding	complement component 8, gamma polypeptide [Source:MGI Symbol;Acc:MGI:88237]	ENSMUSG00000015083	1.585	1.818	2.166	1.988	2.11	2.11	2.537	2.621	2.678	1.917	2.162	2.141	2.833		0.174	0.583
Entpd2	chr2	25395874	25401321	+	protein_coding	ectonucleoside triphosphate diphosphohydrolase 2 [Source:MGI Symbol;Acc:MGI:1096863]	ENSMUSG00000015085	0.039	0.188	0.15	0	0.092	0.312	0.061	0.119	0.126	0.052	0.138	0.075	0.105		0.333	0.826
Rabl6	chr2	25583018	25608521	-	protein_coding	RAB, member RAS oncogene family-like 6 [Source:MGI Symbol;Acc:MGI:2442633]	ENSMUSG00000015087	10.68	9.352	10.686	8.452	10.519	9.171	10.6	10.77	9.485	9.35	11.622	8.798	11.861		0.027	0.917
Ptgds	chr2	25466709	25470046	-	protein_coding	prostaglandin D2 synthase (brain) [Source:MGI Symbol;Acc:MGI:99261]	ENSMUSG00000015090	2.653	3.707	4.514	2.202	2.525	6.41	1.864	3.683	6.599	7.551	2.748	2.025	7.872		0.44	0.605
Edf1	chr2	25557847	25562082	+	protein_coding	endothelial differentiation-related factor 1 [Source:MGI Symbol;Acc:MGI:1891227]	ENSMUSG00000015092	55.486	42.232	43.954	50.165	46.687	49.965	36.409	34.229	39.531	45.809	35.918	34.356	43.921		-0.248	0.251
Clic3	chr2	25456838	25458776	+	protein_coding	chloride intracellular channel 3 [Source:MGI Symbol;Acc:MGI:1916704]	ENSMUSG00000015093	0.094	0.353	0.228	0.615	0.264	0.259	0.413	0.083	0.178	0.207	0.384	0.037	0.871		-1.105	0.407
Npdc1	chr2	25403071	25409494	+	protein_coding	neural proliferation, differentiation and control 1 [Source:MGI Symbol;Acc:MGI:1099802]	ENSMUSG00000015094	0.546	1.078	0.823	0.468	0.262	0.816	0.509	0.24	0.702	1.398	0.72	0.753	1.05		0.098	0.936
Fbxw5	chr2	25500750	25505471	+	protein_coding	F-box and WD-40 domain protein 5 [Source:MGI Symbol;Acc:MGI:1354731]	ENSMUSG00000015095	21.366	22.103	22.833	25.089	24.316	24.293	28.031	28.378	25.953	22.692	24.51	26.423	26.761		0.103	0.528
Slc25a13	chr6	6041218	6217173	-	protein_coding	solute carrier family 25 (mitochondrial carrier, adenine nucleotide translocator), member 13 [Source:MGI Symbol;Acc:MGI:1354721]	ENSMUSG00000015112	2.422	2.776	2.762	2.387	2.447	2.037	1.733	1.426	1.347	1.616	1.746	1.473	1.238		-0.64	0.021
Ube2i	chr17	25261916	25274622	-	protein_coding	ubiquitin-conjugating enzyme E2I [Source:MGI Symbol;Acc:MGI:107365]	ENSMUSG00000015120	8.326	11.148	8.745	10.893	11.054	9.492	15.176	14.623	10.236	11.35	14.594	10.725	11.988		0.194	0.516
Tsr3	chr17	25240170	25242798	+	protein_coding	TSR3 20S rRNA accumulation [Source:MGI Symbol;Acc:MGI:1915577]	ENSMUSG00000015126	4.064	3.832	4.333	4.848	4.571	4.343	4.343	4.668	4.886	4.666	4.573	4.462	5.092		0.115	0.552
Unkl	chr17	25188397	25234443	+	protein_coding	unkempt family like zinc finger [Source:MGI Symbol;Acc:MGI:1921404]	ENSMUSG00000015127	0.73	0.796	1.176	1.396	1.151	0.69	1.067	0.905	0.767	1.005	1.19	1.027	0.814		-0.087	0.835
Lrrk1	chr7	66258745	66388350	-	protein_coding	leucine-rich repeat kinase 1 [Source:MGI Symbol;Acc:MGI:2142227]	ENSMUSG00000015133	11.593	14.795	13.683	15.207	16.201	16.034	16.857	12.017	12.463	12.77	14.202	11.084	14.033		-0.23	0.208
Aldh1a3	chr7	66390890	66427517	-	protein_coding	aldehyde dehydrogenase family 1, subfamily A3 [Source:MGI Symbol;Acc:MGI:1861722]	ENSMUSG00000015134	0.304	0.492	0.234	0.183	0.221	0.11	0.599	0.354	0.16	0.226	0.445	0.649	0.116		0.048	0.974
Actn1	chr12	80167547	80260371	-	protein_coding	actinin, alpha 1 [Source:MGI Symbol;Acc:MGI:2137706]	ENSMUSG00000015143	1.015	1.12	1.015	1.452	1.34	1.686	2.042	1.283	0.911	0.545	0.979	0.587	1.704		-0.599	0.272
Sirt2	chr7	28766735	28788661	+	protein_coding	sirtuin 2 [Source:MGI Symbol;Acc:MGI:1927664]	ENSMUSG00000015149	35.909	42.517	46.898	46.106	40.069	41.557	38.773	50.799	43.933	48.956	39.566	44.652	44.947		0.131	0.423
Hnrnpl	chr7	28808541	28822266	+	protein_coding	heterogeneous nuclear ribonucleoprotein L [Source:MGI Symbol;Acc:MGI:104816]	ENSMUSG00000015165	22.236	26.735	20.852	22.647	23.164	22.556	21.138	20.325	18.368	22.553	24.771	18.52	23.282		-0.102	0.594
Nolc1	chr19	46075863	46085530	+	protein_coding	nucleolar and coiled-body phosphoprotein 1 [Source:MGI Symbol;Acc:MGI:1918019]	ENSMUSG00000015176	8.589	8.05	9.325	9.997	8.874	9.015	7.661	8.878	8.811	11.719	9.926	10.019	9.319		0.154	0.379
Casd1	chr6	4600839	4643355	+	protein_coding	CAS1 domain containing 1 [Source:MGI Symbol;Acc:MGI:2384865]	ENSMUSG00000015189	19.388	24.43	28.771	25.695	27.252	29.602	28.967	20.677	23.107	25.189	27.113	28.656	27.84		-0.057	0.836
Cnksr3	chr10	7119063	7212237	-	protein_coding	Cnksr family member 3 [Source:MGI Symbol;Acc:MGI:2674130]	ENSMUSG00000015202	1.416	1.961	1.561	1.99	2.093	1.876	1.361	1.639	1.344	1.393	1.843	1.789	1.533		-0.046	0.901
Mtmr1	chrX	71364760	71419196	+	protein_coding	myotubularin related protein 1 [Source:MGI Symbol;Acc:MGI:1858271]	ENSMUSG00000015214	5.674	6.678	6.603	7.761	7.349	6.529	7.123	6.818	5.554	5.688	6.888	7.347	6.457		-0.068	0.75
Hmgb3	chrX	71555918	71560676	+	protein_coding	high mobility group box 3 [Source:MGI Symbol;Acc:MGI:1098219]	ENSMUSG00000015217	0	0.072	0.027	0.015	0.049	0	0.048	0.025	0.018	0.009	0	0.03	0.035		0	1
Map2	chr1	66175313	66442583	+	protein_coding	microtubule-associated protein 2 [Source:MGI Symbol;Acc:MGI:97175]	ENSMUSG00000015222	0.935	1.165	0.761	0.475	0.717	0.846	0.697	0.408	0.698	0.694	0.895	0.785	1.106		-0.141	0.8
Cyp2j9	chr4	96568429	96591578	-	protein_coding	cytochrome P450, family 2, subfamily j, polypeptide 9 [Source:MGI Symbol;Acc:MGI:1921769]	ENSMUSG00000015224	0.541	0.752	0.561	0.526	0.184	0.49	0.115	0.493	0.643	0.631	0.484	0.419	0.668		0.715	0.387
Nipsnap3a	chr4	52989284	53001162	+	protein_coding	nipsnap homolog 3A [Source:MGI Symbol;Acc:MGI:1920648]	ENSMUSG00000015242	0	0	0	0	0	0	0	0	0.007	0	0	0	0		0	1
Abca1	chr4	53030787	53159895	-	protein_coding	ATP-binding cassette, sub-family A (ABC1), member 1 [Source:MGI Symbol;Acc:MGI:99607]	ENSMUSG00000015243	43.394	45.55	38.358	46.53	47.59	53.065	61.101	45.063	33.566	46.435	66.862	60.689	52.481		0.061	0.875
Nipsnap3b	chr4	53011880	53022060	+	protein_coding	nipsnap homolog 3B [Source:MGI Symbol;Acc:MGI:1913786]	ENSMUSG00000015247	24.589	22.823	26.135	22.579	21.627	23.783	22.041	25.681	22.071	23.183	21.574	22.26	23.406		-0.019	0.925
Lage3	chrX	74351276	74353618	-	protein_coding	L antigen family, member 3 [Source:MGI Symbol;Acc:MGI:1913442]	ENSMUSG00000015289	4.211	4.34	3.371	3.248	3.886	3.664	2.684	2.986	3.43	3.397	3.074	3.001	3.383		-0.12	0.667
Ubl4a	chrX	74365718	74373218	-	protein_coding	ubiquitin-like 4A [Source:MGI Symbol;Acc:MGI:95049]	ENSMUSG00000015290	18.825	15.803	18.371	18.939	17.864	19.688	20.023	23.149	17.987	16.17	19.246	21.215	17.812		0.06	0.78
Gdi1	chrX	74304998	74311862	+	protein_coding	guanosine diphosphate (GDP) dissociation inhibitor 1 [Source:MGI Symbol;Acc:MGI:99846]	ENSMUSG00000015291	23.064	34.253	26.805	35.666	33.162	27.524	39.397	51.038	36.049	34.981	37.742	37.535	41.962		0.356	0.159
Sash1	chr10	8722219	8886070	-	protein_coding	SAM and SH3 domain containing 1 [Source:MGI Symbol;Acc:MGI:1917347]	ENSMUSG00000015305	0.037	0.025	0.043	0.029	0.015	0.036	0.017	0.069	0.015	0.03	0.024	0.01	0.022		-0.103	0.947
Gadd45b	chr10	80930073	80932204	+	protein_coding	growth arrest and DNA-damage-inducible 45 beta [Source:MGI Symbol;Acc:MGI:107776]	ENSMUSG00000015312	2.021	0.794	1.095	0.953	0.934	0.761	0.896	1.194	1.334	2.472	0.934	1.279	1.095		0.345	0.499
Slamf6	chr1	171917515	171953170	+	protein_coding	SLAM family member 6 [Source:MGI Symbol;Acc:MGI:1353620]	ENSMUSG00000015314	4.449	4.064	6.921	5.773	6.974	7.176	5.685	5.672	6.924	6.921	5.591	6.329	5.826		0.091	0.769
Slamf1	chr1	171767127	171801184	+	protein_coding	signaling lymphocytic activation molecule family member 1 [Source:MGI Symbol;Acc:MGI:1351314]	ENSMUSG00000015316	1.658	2.101	2.504	2.651	2.804	2.646	2.436	3.612	3.674	3.449	3.07	4.747	4.229		0.677	0.014
Zdhhc12	chr2	30090944	30093648	-	protein_coding	zinc finger, DHHC domain containing 12 [Source:MGI Symbol;Acc:MGI:1913470]	ENSMUSG00000015335	9.285	8.148	8.598	11.808	10.165	9.828	10.872	9.433	10.633	10.822	11.297	8.236	9.941		0.006	0.986
Endog	chr2	30171493	30174069	+	protein_coding	endonuclease G [Source:MGI Symbol;Acc:MGI:1261433]	ENSMUSG00000015337	2.788	1.367	2.087	2.189	2.345	2.533	1.924	1.995	2.348	2.404	2.544	2.392	2.502		0.129	0.719
Cybb	chrX	9435252	9469324	-	protein_coding	cytochrome b-245, beta polypeptide [Source:MGI Symbol;Acc:MGI:88574]	ENSMUSG00000015340	8.486	19.397	28.036	11.012	16.027	17.743	6.205	7.044	18.03	14.711	4.26	8.125	5.85		-0.668	0.406
Golga7	chr8	23241346	23257074	-	protein_coding	golgi autoantigen, golgin subfamily a, 7 [Source:MGI Symbol;Acc:MGI:1931029]	ENSMUSG00000015341	9.55	9.979	10.748	9.221	9.991	9.587	9.906	11.288	10.501	9.764	8.993	10.93	10.775		0.075	0.655
Xk	chrX	9272756	9313250	+	protein_coding	X-linked Kx blood group [Source:MGI Symbol;Acc:MGI:103569]	ENSMUSG00000015342	1.022	0.429	0.924	0.855	1.361	0.608	0.942	0.792	0.896	0.819	0.76	0.481	1.387		-0.181	0.766
Pcolce2	chr9	95637601	95698096	+	protein_coding	procollagen C-endopeptidase enhancer 2 [Source:MGI Symbol;Acc:MGI:1923727]	ENSMUSG00000015354	0.017	0	0	0	0	0	0.004	0	0.002	0.015	0.044	0	0.007		0	1
Cd48	chr1	171682009	171705258	+	protein_coding	CD48 antigen [Source:MGI Symbol;Acc:MGI:88339]	ENSMUSG00000015355	130.586	142.605	200.881	143.137	162.955	162.089	118.131	157.4	161.53	151.32	138.033	139.782	130.482		-0.031	0.919
Clpx	chr9	65294260	65330658	+	protein_coding	caseinolytic mitochondrial matrix peptidase chaperone subunit [Source:MGI Symbol;Acc:MGI:1346017]	ENSMUSG00000015357	13.427	11.833	17.036	15.667	17.338	15.436	16.351	16.862	15.763	15.772	18.767	14.678	14.468		0.059	0.803
Trabd	chr15	89076013	89087077	+	protein_coding	TraB domain containing [Source:MGI Symbol;Acc:MGI:1915226]	ENSMUSG00000015363	8.376	8.25	9.97	7.357	9.078	7.404	8.658	9.31	8.348	7.66	8.535	9.079	8.615		0.02	0.933
Mov10l1	chr15	88982909	89055152	+	protein_coding	Moloney leukemia virus 10-like 1 [Source:MGI Symbol;Acc:MGI:1891384]	ENSMUSG00000015365	0	0	0	0	0	0	0.001	0	0	0	0	0.001	0		0	1
Dennd6b	chr15	89182217	89196474	-	protein_coding	DENN/MADD domain containing 6B [Source:MGI Symbol;Acc:MGI:1916690]	ENSMUSG00000015377	1.089	1.386	1.657	1.192	1.418	1.366	2.375	2.857	1.864	1.893	1.489	2.267	1.569		0.373	0.373
Cd83	chr13	43784775	43803132	+	protein_coding	CD83 antigen [Source:MGI Symbol;Acc:MGI:1328316]	ENSMUSG00000015396	180.865	201.314	295.416	208.046	224.297	227.305	165.589	198.598	223.838	278.391	188.042	200.536	165.934		-0.035	0.929
Tmem27	chrX	164088830	164118860	+	protein_coding	transmembrane protein 27 [Source:MGI Symbol;Acc:MGI:1926234]	ENSMUSG00000015401	0	0	0	0	0	0	0	0	0	0	0	0	0		0	1
Ace2	chrX	164139332	164188420	+	protein_coding	angiotensin I converting enzyme (peptidyl-dipeptidase A) 2 [Source:MGI Symbol;Acc:MGI:1917258]	ENSMUSG00000015405	0	0	0.005	0	0	0	0.002	0	0.015	0	0	0.002	0		0	1
Gzmb	chr14	56258838	56262260	-	protein_coding	granzyme B [Source:MGI Symbol;Acc:MGI:109267]	ENSMUSG00000015437	0	0	0.452	0	0	0.032	0.039	0	0.595	0	0.196	0.251	0.076		0.655	0.887
Gzmf	chr14	56205263	56211417	-	protein_coding	granzyme F [Source:MGI Symbol;Acc:MGI:109254]	ENSMUSG00000015441	0	0	0	0	0	0	0	0	0	0	0	0	0		0	1
Gzmn	chr14	56165797	56174599	-	protein_coding	granzyme N [Source:MGI Symbol;Acc:MGI:2675494]	ENSMUSG00000015443	0	0	0	0	0	0	0.006	0	0	0	0	0	0		0	1
C4a	chr17	34809092	34823464	-	processed_transcript	complement component 4A (Rodgers blood group) [Source:MGI Symbol;Acc:MGI:98320]	ENSMUSG00000015451	0.007	0.029	0.002	0.054	0.013	0	0.02	0.034	0.008	0.034	0.005	0	0.003		-0.685	0.804
Ager	chr17	34597862	34600936	+	protein_coding	advanced glycosylation end product-specific receptor [Source:MGI Symbol;Acc:MGI:893592]	ENSMUSG00000015452	0.166	0.227	0.12	0.4	0.389	0.355	0.225	0.412	0.452	0.304	0.103	0.232	0.182		0.254	0.8
Atf6b	chr17	34647146	34655074	+	protein_coding	activating transcription factor 6 beta [Source:MGI Symbol;Acc:MGI:105121]	ENSMUSG00000015461	19.209	22.604	31.147	24.292	28.428	24.693	26.077	22.061	24.606	24.884	22.73	18.015	25.201		-0.157	0.512
Egfl8	chr17	34613350	34615971	-	protein_coding	EGF-like domain 8 [Source:MGI Symbol;Acc:MGI:1932094]	ENSMUSG00000015467	0.395	1.304	0.336	0.272	0.293	0.603	0.294	0.817	0.654	0.333	0.183	0.125	0.339		-0.164	0.907
Notch4	chr17	34564268	34588503	+	protein_coding	notch 4 [Source:MGI Symbol;Acc:MGI:107471]	ENSMUSG00000015468	0.942	1.433	1.251	1.575	1.545	1.007	1.597	1.12	1.404	0.578	0.757	0.785	1.334		-0.477	0.241
Ppt2	chr17	34616662	34628039	-	protein_coding	palmitoyl-protein thioesterase 2 [Source:MGI Symbol;Acc:MGI:1860075]	ENSMUSG00000015474	6.489	7.964	8.109	6.458	8.474	8.725	7.116	6.241	8.638	6.624	6.983	6.972	7.988		-0.084	0.73
Prrt1	chr17	34629533	34633126	+	protein_coding	proline-rich transmembrane protein 1 [Source:MGI Symbol;Acc:MGI:1932118]	ENSMUSG00000015476	0.029	0.107	0.095	0.067	0.046	0.12	0.067	0.029	0.091	0.017	0.029	0.025	0.121		-0.876	0.414
Rnf5	chr17	34601091	34603690	-	protein_coding	ring finger protein 5 [Source:MGI Symbol;Acc:MGI:1860076]	ENSMUSG00000015478	14.07	14.128	12.109	12.526	12.528	11.007	12.865	15.273	13.978	12.994	10.502	12.992	15.214		0.087	0.7
Fam163a	chr1	156075966	156205026	-	protein_coding	family with sequence similarity 163, member A [Source:MGI Symbol;Acc:MGI:3618859]	ENSMUSG00000015484	0.093	0.087	0.087	0	0.064	0	0.075	0.212	0.08	0.099	0.105	0.184	0.048		1.555	0.295
Cacfd1	chr2	27009926	27021089	+	protein_coding	calcium channel flower domain containing 1 [Source:MGI Symbol;Acc:MGI:1924317]	ENSMUSG00000015488	2.916	2.849	3.081	2.624	3.069	4.068	3.02	3.794	3.106	2.634	2.836	2.863	2.377		-0.044	0.891
Hivep2	chr10	13966075	14151374	+	protein_coding	human immunodeficiency virus type I enhancer binding protein 2 [Source:MGI Symbol;Acc:MGI:1338076]	ENSMUSG00000015501	0.472	0.325	0.445	0.474	0.481	0.783	0.331	0.611	0.251	0.757	0.387	0.41	0.472		0.064	0.93
2310057J18Rik	chr10	28972288	28986303	-	protein_coding	RIKEN cDNA 2310057J18 gene [Source:MGI Symbol;Acc:MGI:1914969]	ENSMUSG00000015519	0	0	0	0	0	0	0	0	0	0	0	0	0		0	1
Arnt	chr3	95434388	95497240	+	protein_coding	aryl hydrocarbon receptor nuclear translocator [Source:MGI Symbol;Acc:MGI:88071]	ENSMUSG00000015522	12.472	12.827	11.485	14.172	13.712	11.609	13.774	14.241	13.005	13.239	15.052	12.672	12.509		0.066	0.688
Itga2	chr13	114833081	114932100	-	protein_coding	integrin alpha 2 [Source:MGI Symbol;Acc:MGI:96600]	ENSMUSG00000015533	0.021	0.004	0.011	0.037	0	0	0.005	0.009	0.011	0	0.075	0.003	0.007		0.142	0.962
Mocs2	chr13	114818236	114832275	+	protein_coding	molybdenum cofactor synthesis 2 [Source:MGI Symbol;Acc:MGI:1336894]	ENSMUSG00000015536	3.232	3.548	3.632	3.379	3.329	3.43	3.369	4.365	3.824	3.6	3.341	3.134	3.559		0.087	0.66
Nat9	chr11	115182832	115187844	-	protein_coding	N-acetyltransferase 9 (GCN5-related, putative) [Source:MGI Symbol;Acc:MGI:1913426]	ENSMUSG00000015542	9.822	8.77	8.025	8.518	8.744	10.416	9.242	9.957	11.562	10.107	8.259	10.905	10.79		0.189	0.332
Lpl	chr8	68880491	68906934	+	protein_coding	lipoprotein lipase [Source:MGI Symbol;Acc:MGI:96820]	ENSMUSG00000015568	63.305	86.01	113.136	67.039	79.331	62.72	66.463	16.755	11.033	9.661	11.926	19.615	9.539		-2.546	0
Atp6v0e	chr17	26676396	26699644	+	protein_coding	ATPase, H+ transporting, lysosomal V0 subunit E [Source:MGI Symbol;Acc:MGI:1328318]	ENSMUSG00000015575	34.612	34.839	40.198	32.711	35.755	34.967	28.961	31.499	39.071	38.387	28.294	29.09	33.351		-0.063	0.787
Nkx2-5	chr17	26838664	26841565	-	protein_coding	NK2 homeobox 5 [Source:MGI Symbol;Acc:MGI:97350]	ENSMUSG00000015579	0	0	0	0	0	0	0	0	0	0	0	0	0		0	1
Zfp318	chr17	46383731	46420920	+	protein_coding	zinc finger protein 318 [Source:MGI Symbol;Acc:MGI:1889348]	ENSMUSG00000015597	2.257	1.963	2.121	2.222	2.385	2.128	2.363	1.7	2.326	1.707	1.704	1.272	1.614		-0.407	0.087
Ttbk1	chr17	46442448	46487675	-	protein_coding	tau tubulin kinase 1 [Source:MGI Symbol;Acc:MGI:2147036]	ENSMUSG00000015599	0.055	0.056	0.052	0.068	0.051	0.106	0.034	0.032	0.029	0.037	0.018	0.032	0.041		-0.758	0.178
Srf	chr17	46546839	46556162	-	protein_coding	serum response factor [Source:MGI Symbol;Acc:MGI:106658]	ENSMUSG00000015605	2.195	1.725	2.438	1.751	2.167	2.666	2.21	1.806	1.932	1.869	2.031	2	2.037		-0.174	0.413
Gata3	chr2	9857078	9878600	-	protein_coding	GATA binding protein 3 [Source:MGI Symbol;Acc:MGI:95663]	ENSMUSG00000015619	0.012	0.024	0.196	0	0	0.101	0	0.058	0.128	0.078	0.022	0.03	0.044		2.187	0.307
Gata5	chr2	180325133	180334699	-	protein_coding	GATA binding protein 5 [Source:MGI Symbol;Acc:MGI:109497]	ENSMUSG00000015627	0	0	0	0	0	0	0	0	0	0	0	0	0		0	1
Lama5	chr2	180176373	180225859	-	protein_coding	laminin, alpha 5 [Source:MGI Symbol;Acc:MGI:105382]	ENSMUSG00000015647	0.012	0.052	0.045	0.018	0	0.071	0.041	0.06	0.01	0.013	0.014	0.015	0.012		-0.202	0.934
Steap1	chr5	5736317	5749326	-	protein_coding	six transmembrane epithelial antigen of the prostate 1 [Source:MGI Symbol;Acc:MGI:1917608]	ENSMUSG00000015652	0	0	0	0	0	0	0	0	0.036	0	0	0	0		0	1
Steap2	chr5	5664829	5694578	-	protein_coding	six transmembrane epithelial antigen of prostate 2 [Source:MGI Symbol;Acc:MGI:1921301]	ENSMUSG00000015653	0.028	0.002	0	0.005	0.011	0.004	0.008	0.002	0.014	0.015	0.018	0.003	0.007		0.303	0.906
Hspa8	chr9	40800984	40805200	+	protein_coding	heat shock protein 8 [Source:MGI Symbol;Acc:MGI:105384]	ENSMUSG00000015656	5.689	4.282	3.902	3.943	5.162	6.351	4.431	3.812	6.153	4.019	3.948	2.92	5.247		-0.19	0.624
Serac1	chr17	6042196	6079741	-	protein_coding	serine active site containing 1 [Source:MGI Symbol;Acc:MGI:2447813]	ENSMUSG00000015659	1.868	1.554	2.88	2.349	2.302	1.628	2.692	2.128	2.262	3.11	3.262	2.821	1.948		0.155	0.692
Awat1	chrX	100572251	100578205	+	protein_coding	acyl-CoA wax alcohol acyltransferase 1 [Source:MGI Symbol;Acc:MGI:3588200]	ENSMUSG00000015665	0	0	0	0	0	0	0	0	0	0	0	0	0		0	1
Pdzd11	chrX	100622886	100626568	-	protein_coding	PDZ domain containing 11 [Source:MGI Symbol;Acc:MGI:1919871]	ENSMUSG00000015668	12.958	9.869	12.004	10.608	11.644	12.812	10.396	13.566	11.322	11.307	10.98	11.34	11.023		0.033	0.887
Psma2	chr13	14613240	14627636	+	protein_coding	proteasome (prosome, macropain) subunit, alpha type 2 [Source:MGI Symbol;Acc:MGI:104885]	ENSMUSG00000015671	11.746	9.182	9.846	9.496	10.845	10.303	8.513	9.035	10.159	10.644	8.115	9.376	9.287		-0.073	0.728
Mrpl32	chr13	14608184	14613165	-	protein_coding	mitochondrial ribosomal protein L32 [Source:MGI Symbol;Acc:MGI:2137226]	ENSMUSG00000015672	3.972	3.514	2.814	3.437	4.22	4.03	2.571	3.222	3.258	3.648	3.165	2.515	3.775		-0.061	0.87
Setdb1	chr3	95323525	95357202	-	protein_coding	SET domain, bifurcated 1 [Source:MGI Symbol;Acc:MGI:1934229]	ENSMUSG00000015697	10.309	11.143	11.761	16.162	12.9	10.407	14.14	11.878	12.811	12.854	16.855	13.798	15.987		0.17	0.485
Anxa9	chr3	95296096	95307176	-	protein_coding	annexin A9 [Source:MGI Symbol;Acc:MGI:1923711]	ENSMUSG00000015702	0.558	0.71	0.913	0.463	0.532	0.47	0.604	0.653	1.264	0.939	1.398	0.864	1.259		0.636	0.184
Arnt2	chr7	84246278	84410119	-	protein_coding	aryl hydrocarbon receptor nuclear translocator 2 [Source:MGI Symbol;Acc:MGI:107188]	ENSMUSG00000015709	1.164	2.365	2.757	1.59	1.7	1.258	1.13	1.159	1.169	1.134	0.336	0.533	0.669		-1.061	0.092
Prune1	chr3	95253674	95282076	-	protein_coding	prune exopolyphosphatase [Source:MGI Symbol;Acc:MGI:1925152]	ENSMUSG00000015711	1.754	1.653	1.725	1.299	1.82	2.203	1.842	1.488	1.819	1.404	2.131	2.174	1.46		-0.016	0.973
Cers2	chr3	95315084	95323599	+	protein_coding	ceramide synthase 2 [Source:MGI Symbol;Acc:MGI:1924143]	ENSMUSG00000015714	91.779	94.525	119.117	107.625	117.752	109.921	110.914	117.262	115.092	111.84	104.561	116.995	113.244		0.079	0.608
Nlrp5	chr7	23385889	23441922	+	protein_coding	NLR family, pyrin domain containing 5 [Source:MGI Symbol;Acc:MGI:1345193]	ENSMUSG00000015721	0	0	0	0	0	0	0	0	0	0	0	0	0		0	1
Capza2	chr6	17636983	17666972	+	protein_coding	capping protein (actin filament) muscle Z-line, alpha 2 [Source:MGI Symbol;Acc:MGI:106222]	ENSMUSG00000015733	387.437	341.226	394.969	375.214	371.784	411.513	372.159	362.314	336.331	352.977	359.772	393.094	351.053		-0.076	0.512
Plekho1	chr3	95988429	95996001	-	protein_coding	pleckstrin homology domain containing, family O member 1 [Source:MGI Symbol;Acc:MGI:1914470]	ENSMUSG00000015745	49.883	44.374	43.356	46.018	52.101	53.16	38.383	37.558	51.316	41.756	49.722	34.223	52.279		-0.086	0.758
Vps45	chr3	95999832	96058466	-	protein_coding	vacuolar protein sorting 45 [Source:MGI Symbol;Acc:MGI:891965]	ENSMUSG00000015747	9.508	5.019	7.055	7.616	6.786	6.893	6.729	6.785	7.357	8.026	5.652	7.032	7.35		-0.006	0.988
Prpf3	chr3	95830124	95855885	-	protein_coding	pre-mRNA processing factor 3 [Source:MGI Symbol;Acc:MGI:1918017]	ENSMUSG00000015748	3.915	4.793	5.009	5.04	5.328	4.771	4.241	5.644	5.602	4.531	5.778	5.326	5.733		0.219	0.216
Anp32e	chr3	95929246	95947390	+	protein_coding	acidic (leucine-rich) nuclear phosphoprotein 32 family, member E [Source:MGI Symbol;Acc:MGI:1913721]	ENSMUSG00000015749	21.055	22.558	17.373	21.191	16.947	17.563	18.036	16.707	14.223	18.73	17.477	19.313	16.241		-0.155	0.416
Aph1a	chr3	95893969	95898288	+	protein_coding	aph1 homolog A, gamma secretase subunit [Source:MGI Symbol;Acc:MGI:2385110]	ENSMUSG00000015750	0.518	0.489	0.345	0.192	0.342	0.259	0.447	0.364	0.263	0.356	0.335	0.382	0.339		-0.108	0.849
Tab2	chr10	7905653	7956230	-	protein_coding	TGF-beta activated kinase 1/MAP3K7 binding protein 2 [Source:MGI Symbol;Acc:MGI:1915902]	ENSMUSG00000015755	9.45	7.986	5.571	7.302	5.789	8.014	8.73	9.388	9.791	7.246	8.014	10.263	8.704		0.273	0.303
Ppil4	chr10	7792891	7823135	+	protein_coding	peptidylprolyl isomerase (cyclophilin)-like 4 [Source:MGI Symbol;Acc:MGI:1914668]	ENSMUSG00000015757	12.811	10.669	12.498	14.676	14.493	13.61	12.749	16.914	15.407	15.679	15.689	19.285	14.369		0.324	0.057
Cnih1	chr14	46775582	46788411	-	protein_coding	cornichon family AMPA receptor auxiliary protein 1 [Source:MGI Symbol;Acc:MGI:1277202]	ENSMUSG00000015759	20.879	19.169	23.096	20.021	19.28	20.913	17.398	19.758	20.539	20.707	17.564	20.506	18.335		-0.029	0.892
Eps8	chr6	137477245	137649285	-	protein_coding	epidermal growth factor receptor pathway substrate 8 [Source:MGI Symbol;Acc:MGI:104684]	ENSMUSG00000015766	2.031	1.727	1.49	2.067	1.615	1.545	1.6	1.574	1.436	2.685	1.685	2.733	1.605		0.176	0.659
Med22	chr2	26905262	26910677	-	protein_coding	mediator complex subunit 22 [Source:MGI Symbol;Acc:MGI:98446]	ENSMUSG00000015776	30.996	33.944	41.366	35.161	32.739	33.225	51.535	36.484	24.878	30.892	32.878	42.44	37.129		-0.127	0.688
Abo	chr2	26842503	26864979	-	protein_coding	ABO blood group (transferase A, alpha 1-3-N-acetylgalactosaminyltransferase, transferase B, alpha 1-3-galactosyltransferase) [Source:MGI Symbol;Acc:MGI:2135738]	ENSMUSG00000015787	0	0	0	0	0	0	0.003	0.003	0.006	0	0	0	0		0	1
Surf1	chr2	26913383	26916530	-	protein_coding	surfeit gene 1 [Source:MGI Symbol;Acc:MGI:98443]	ENSMUSG00000015790	17.036	14.225	17.439	15.896	19.082	18.128	15.795	16.693	18.507	19.025	16.224	14.219	19.805		0.026	0.926
Med28	chr5	45520229	45529276	+	protein_coding	mediator complex subunit 28 [Source:MGI Symbol;Acc:MGI:1914249]	ENSMUSG00000015804	17.533	15.177	13.993	13.282	14.14	13.216	12.174	12.31	12.723	14.154	11.751	11.821	13.246		-0.159	0.353
Qdpr	chr5	45434021	45450236	-	protein_coding	quinoid dihydropteridine reductase [Source:MGI Symbol;Acc:MGI:97836]	ENSMUSG00000015806	32.931	27.283	25.285	24.343	24.073	21.139	26.616	24.335	26.378	27.339	22.921	26.054	24.989		-0.03	0.899
Gnrh1	chr14	67745181	67749439	+	protein_coding	gonadotropin releasing hormone 1 [Source:MGI Symbol;Acc:MGI:95789]	ENSMUSG00000015812	0.03	0	0.06	0.163	0.083	0.108	0.048	0.236	0.035	0.52	0	0.028	0.024		0	1
Tnr	chr1	159523769	159931729	+	protein_coding	tenascin R [Source:MGI Symbol;Acc:MGI:99516]	ENSMUSG00000015829	0.028	0.004	0.01	0.006	0.022	0.03	0.018	0.086	0.005	0.049	0.025	0.02	0.037		0.911	0.551
Sqstm1	chr11	50199366	50210827	-	protein_coding	sequestosome 1 [Source:MGI Symbol;Acc:MGI:107931]	ENSMUSG00000015837	69.286	79.854	84.663	77.786	77.357	69.659	79.045	85.805	82.341	86.709	62.488	89.552	80.399		0.075	0.699
Nfe2l2	chr2	75675513	75704641	-	protein_coding	nuclear factor, erythroid derived 2, like 2 [Source:MGI Symbol;Acc:MGI:108420]	ENSMUSG00000015839	123.826	100.277	136.853	128.409	137.704	125.656	105.788	126.787	121.114	135.502	131.94	127.475	144.489		0.103	0.555
Rxrg	chr1	167598384	167639623	+	protein_coding	retinoid X receptor gamma [Source:MGI Symbol;Acc:MGI:98216]	ENSMUSG00000015843	6.632	5.965	12.892	6.205	8.062	4.103	4.793	4.122	3.747	3.781	3.164	1.787	3.187		-1.1	0.045
Rxra	chr2	27677201	27762957	+	protein_coding	retinoid X receptor alpha [Source:MGI Symbol;Acc:MGI:98214]	ENSMUSG00000015846	10.558	8.155	12.213	9.084	11.911	9.492	13.368	10.535	8.278	8.876	10.766	9.709	9.489		-0.165	0.493
Adamtsl4	chr3	95676201	95687917	-	protein_coding	ADAMTS-like 4 [Source:MGI Symbol;Acc:MGI:2389008]	ENSMUSG00000015850	0.146	0.302	0.161	0.324	0.146	0.144	0.22	0.165	0.374	0.414	0.332	0.066	0.337		0.051	0.971
Fcrls	chr3	87250758	87263599	-	protein_coding	Fc receptor-like S, scavenger receptor [Source:MGI Symbol;Acc:MGI:1933397]	ENSMUSG00000015852	1270.84	936.858	1519.37	1380.98	1307.84	1327.78	1212.46	1374.43	1145.96	1182.73	1310.79	1378.91	1309.31		0.014	0.96
Cd5l	chr3	87357881	87371073	+	protein_coding	CD5 antigen-like [Source:MGI Symbol;Acc:MGI:1334419]	ENSMUSG00000015854	0.28	0.217	0.333	0.218	0.49	0.16	0.188	1.606	0.583	0.624	0.173	0.357	0.461		1.14	0.274
Prpsap1	chr11	116470845	116490348	-	protein_coding	phosphoribosyl pyrophosphate synthetase-associated protein 1 [Source:MGI Symbol;Acc:MGI:1915013]	ENSMUSG00000015869	32.316	35.591	32.549	33.395	37.383	35.559	34.437	38.254	39.918	36.892	34.248	35.028	38.664		0.11	0.376
Fam184b	chr5	45529705	45639614	-	protein_coding	family with sequence similarity 184, member B [Source:MGI Symbol;Acc:MGI:2442958]	ENSMUSG00000015879	0.112	0.116	0.039	0.105	0.021	0.055	0.067	0.134	0.079	0.079	0.043	0.15	0.177		0.829	0.346
Ncapg	chr5	45669919	45700546	+	protein_coding	non-SMC condensin I complex, subunit G [Source:MGI Symbol;Acc:MGI:1930197]	ENSMUSG00000015880	0.734	0.505	0.489	0.544	0.539	0.382	0.317	0.394	0.3	0.37	0.068	0.127	0.262		-1.065	0.146
Lcorl	chr5	45697181	45857615	-	protein_coding	ligand dependent nuclear receptor corepressor-like [Source:MGI Symbol;Acc:MGI:2651932]	ENSMUSG00000015882	2.26	2.181	2.884	2.941	2.225	2.417	2.776	2.321	1.793	2.293	2.652	3.228	2.047		-0.095	0.768
Lta4h	chr10	93453411	93484874	+	protein_coding	leukotriene A4 hydrolase [Source:MGI Symbol;Acc:MGI:96836]	ENSMUSG00000015889	21.28	24.466	22.503	23.406	26.118	21.132	20.212	22.602	23.864	26.674	23.202	20.994	24.449		0.057	0.761
Amdhd1	chr10	93523338	93540033	-	protein_coding	amidohydrolase domain containing 1 [Source:MGI Symbol;Acc:MGI:1919011]	ENSMUSG00000015890	0.024	0	0.028	0	0.007	0	0.01	0.009	0.005	0	0.081	0	0.052		0	1
Dstn	chr2	143915320	143943324	+	protein_coding	destrin [Source:MGI Symbol;Acc:MGI:1929270]	ENSMUSG00000015932	35.287	30.078	40.636	37.947	38.53	37.524	30.974	34.813	30.173	29.632	37.549	35.349	36.069		-0.073	0.725
H2afy	chr13	56073619	56135631	-	protein_coding	H2A histone family, member Y [Source:MGI Symbol;Acc:MGI:1349392]	ENSMUSG00000015937	29.733	30.127	29.537	32.331	31.347	32.839	27.909	29.087	32.204	32.431	29.682	25.454	33.023		-0.016	0.94
Gtf2ird2	chr5	134184027	134218146	+	protein_coding	GTF2I repeat domain containing 2 [Source:MGI Symbol;Acc:MGI:2149780]	ENSMUSG00000015942	4.119	3.838	3.454	4.476	4.352	4.173	4.865	4.286	4.982	5.243	4.139	3.994	5.324		0.124	0.595
Bola1	chr3	96196588	96219709	-	protein_coding	bolA-like 1 (E. coli) [Source:MGI Symbol;Acc:MGI:1916418]	ENSMUSG00000015943	12.71	11.704	9.287	9.909	11.026	11.95	8.65	9.487	10.959	12.505	10.012	9.671	11.842		0.023	0.945
Gatsl2	chr5	134099711	134144343	+	protein_coding	GATS protein-like 2 [Source:MGI Symbol;Acc:MGI:1933384]	ENSMUSG00000015944	2.901	2.585	1.849	1.949	2.168	2.036	2.829	2.012	1.793	1.889	2.595	2.311	2.824		-0.082	0.817
Fcgr1	chr3	96282909	96293969	-	protein_coding	Fc receptor, IgG, high affinity I [Source:MGI Symbol;Acc:MGI:95498]	ENSMUSG00000015947	83.457	61.853	83.261	70.816	81.914	88.248	68.891	70.607	95.421	84.662	76.841	67.341	67.695		-0.003	0.992
Ncf1	chr5	134220260	134229625	-	protein_coding	neutrophil cytosolic factor 1 [Source:MGI Symbol;Acc:MGI:97283]	ENSMUSG00000015950	139.301	111.507	133.968	128.032	124.436	131.206	158.931	148.822	159.085	134.478	138.215	143.836	160.122		0.152	0.333
Wnt11	chr7	98835131	98855195	+	protein_coding	wingless-type MMTV integration site family, member 11 [Source:MGI Symbol;Acc:MGI:101948]	ENSMUSG00000015957	0	0.036	0.003	0	0	0	0	0.002	0	0.005	0	0	0.017		0	1
Adss	chr1	177762962	177796511	-	protein_coding	adenylosuccinate synthetase, non muscle [Source:MGI Symbol;Acc:MGI:87948]	ENSMUSG00000015961	6.588	8.691	9.61	6.304	6.22	6.56	8.481	7.137	6.589	8.735	9.155	7.837	8.175		0.045	0.891
1700016C15Rik	chr1	177729814	177753324	+	protein_coding	RIKEN cDNA 1700016C15 gene [Source:MGI Symbol;Acc:MGI:1916678]	ENSMUSG00000015962	0	0	0.013	0	0	0	0.072	0.102	0.014	0.044	0.037	0.047	0.061		0	1
Il17rb	chr14	29996135	30008896	-	protein_coding	interleukin 17 receptor B [Source:MGI Symbol;Acc:MGI:1355292]	ENSMUSG00000015966	0.091	0.062	0.005	0.037	0.076	0.055	0.115	0.056	0.053	0.016	0.087	0.032	0.134		0.021	0.992
Cacna1d	chr14	30039941	30491156	-	protein_coding	calcium channel, voltage-dependent, L type, alpha 1D subunit [Source:MGI Symbol;Acc:MGI:88293]	ENSMUSG00000015968	3.145	3.424	2.638	2.606	2.105	2.902	4.113	4.225	2.948	3.656	4.233	3.489	3.024		0.264	0.381
Chdh	chr14	30009023	30040527	+	protein_coding	choline dehydrogenase [Source:MGI Symbol;Acc:MGI:1860776]	ENSMUSG00000015970	0.126	0.062	0.015	0.018	0.066	0.083	0.067	0.06	0.053	0.082	0.064	0.095	0.074		0.529	0.576
Actr8	chr14	29978337	30006354	+	protein_coding	ARP8 actin-related protein 8 [Source:MGI Symbol;Acc:MGI:1860775]	ENSMUSG00000015971	18.682	15.332	19.118	21.38	20.783	18.1	19.059	23.394	21.873	18.352	20.389	18.593	19.122		0.104	0.577
Lrrc27	chr7	139212988	139242979	+	protein_coding	leucine rich repeat containing 27 [Source:MGI Symbol;Acc:MGI:1923862]	ENSMUSG00000015980	1.79	1.051	1.57	1.223	0.806	0.795	1.181	1.386	1.033	0.683	0.809	0.715	1.146		-0.321	0.513
Stk32c	chr7	139103638	139213307	-	protein_coding	serine/threonine kinase 32C [Source:MGI Symbol;Acc:MGI:2385336]	ENSMUSG00000015981	0.033	0.011	0.013	0.159	0	0	0.067	0	0.019	0	0.092	0	0.02		-2.048	0.419
Fnta	chr8	25998722	26015650	-	protein_coding	farnesyltransferase, CAAX box, alpha [Source:MGI Symbol;Acc:MGI:104683]	ENSMUSG00000015994	35.176	33.506	38.9	32.153	37.191	36.601	33.595	39.039	39.514	33.971	33.005	38.028	35.495		0.051	0.753
Skiv2l2	chr13	112867418	112927398	-	protein_coding	superkiller viralicidic activity 2-like 2 (S. cerevisiae) [Source:MGI Symbol;Acc:MGI:1919448]	ENSMUSG00000016018	13.465	14.181	13.604	16.354	15.61	16.368	14.173	13.9	14.145	15.006	14.457	15.035	17.048		0.015	0.944
Lbp	chr2	158306493	158332852	+	protein_coding	lipopolysaccharide binding protein [Source:MGI Symbol;Acc:MGI:1098776]	ENSMUSG00000016024	0.127	0.134	0.035	0	0	0.049	0.026	0.049	0.007	0.015	0.009	0	0		-1.857	0.461
Celsr1	chr15	85898758	86033777	-	protein_coding	cadherin, EGF LAG seven-pass G-type receptor 1 [Source:MGI Symbol;Acc:MGI:1100883]	ENSMUSG00000016028	0.002	0.002	0.005	0	0.003	0.002	0.01	0.016	0.014	0.006	0.011	0.009	0.021		1.525	0.179
Fli1	chr9	32422204	32541595	-	protein_coding	Friend leukemia integration 1 [Source:MGI Symbol;Acc:MGI:95554]	ENSMUSG00000016087	49.085	42.562	42.991	49.929	45.026	49.717	46.179	39.944	39.931	50.132	56.414	56.887	50.742		0.063	0.788
Stard13	chr5	151037510	151190269	-	protein_coding	StAR-related lipid transfer (START) domain containing 13 [Source:MGI Symbol;Acc:MGI:2385331]	ENSMUSG00000016128	0.042	0.057	0.002	0.004	0	0.035	0.022	0.059	0.038	0	0	0.005	0.053		0.081	0.982
Tenm1	chrX	42527866	43274786	-	protein_coding	teneurin transmembrane protein 1 [Source:MGI Symbol;Acc:MGI:1345185]	ENSMUSG00000016150	0.007	0.016	0.011	0.004	0.004	0.032	0.021	0	0.005	0.019	0.015	0.007	0.015		-1.685	0.421
Camk1g	chr1	193346346	193370298	-	protein_coding	calcium/calmodulin-dependent protein kinase I gamma [Source:MGI Symbol;Acc:MGI:2388073]	ENSMUSG00000016179	0	0.032	0	0	0.022	0	0.003	0.127	0.058	0.081	0	0.002	0.057		2.117	0.446
Diexf	chr1	193104402	193130272	-	protein_coding	digestive organ expansion factor homolog (zebrafish) [Source:MGI Symbol;Acc:MGI:2138080]	ENSMUSG00000016181	1.139	1.104	0.828	1.019	0.627	0.963	0.932	1.399	1.179	1.137	1.095	0.997	1.093		0.337	0.219
Hsd11b1	chr1	193221634	193264075	-	protein_coding	hydroxysteroid 11-beta dehydrogenase 1 [Source:MGI Symbol;Acc:MGI:103562]	ENSMUSG00000016194	0.141	0.578	0.154	0	0.16	0.344	0.203	0.092	0.071	0.646	0.239	0.736	0.025		0.222	0.931
Syt14	chr1	192891233	193035775	-	protein_coding	synaptotagmin XIV [Source:MGI Symbol;Acc:MGI:2444490]	ENSMUSG00000016200	0	0.011	0	0	0	0.032	0.004	0	0.002	0	0	0.001	0		0	1
H2-M3	chr17	37270220	37274484	+	protein_coding	histocompatibility 2, M region locus 3 [Source:MGI Symbol;Acc:MGI:95915]	ENSMUSG00000016206	54.185	51.395	98.328	48.137	67.648	66.075	46.932	62.658	127.504	106.659	66.69	49.296	65.514		0.306	0.531
Lonrf3	chrX	36328353	36362341	+	protein_coding	LON peptidase N-terminal domain and ring finger 3 [Source:MGI Symbol;Acc:MGI:1921615]	ENSMUSG00000016239	2.532	3.557	3.062	3.872	3.065	2.943	3.215	2.439	2.694	2.295	3.01	2.893	2.171		-0.273	0.214
Atp5e	chr2	174461072	174464105	-	protein_coding	ATP synthase, H+ transporting, mitochondrial F1 complex, epsilon subunit [Source:MGI Symbol;Acc:MGI:1855697]	ENSMUSG00000016252	45.571	37.415	32.96	31.182	31.976	37.551	21.366	17.786	26.691	30.67	26.266	24.242	32.663		-0.351	0.347
Nelfcd	chr2	174415804	174427502	+	protein_coding	negative elongation factor complex member C/D, Th1l [Source:MGI Symbol;Acc:MGI:1926424]	ENSMUSG00000016253	15.714	17.72	19.571	18.846	17.416	16.041	20.669	21.31	15.221	18.133	20.073	25.509	17.91		0.119	0.644
Tubb1	chr2	174450695	174457882	+	protein_coding	tubulin, beta 1 class VI [Source:MGI Symbol;Acc:MGI:107814]	ENSMUSG00000016255	0.176	0.111	0.296	0.093	0.279	0.264	0.185	0.315	1.389	0.178	0.411	0.03	0.178		0.024	0.992
Ctsz	chr2	174427493	174439039	-	protein_coding	cathepsin Z [Source:MGI Symbol;Acc:MGI:1891190]	ENSMUSG00000016256	2139.53	1710.28	2939.49	1928.72	2238.79	2041.85	1989.47	1915.81	2105.8	1977.75	1660.64	2003.19	1821.1		-0.151	0.49
Prelid3b	chr2	174465067	174473081	-	protein_coding	PRELI domain containing 3B [Source:MGI Symbol;Acc:MGI:1913640]	ENSMUSG00000016257	17.32	13.928	15.646	15.306	17.534	17.785	14.223	15.479	14.452	15.466	15.04	16.545	14.665		-0.045	0.818
Sertad4	chr1	192844488	192855756	-	protein_coding	SERTA domain containing 4 [Source:MGI Symbol;Acc:MGI:2443496]	ENSMUSG00000016262	0	0	0.102	0	0.01	0.034	0	0.1	0.007	0.083	0.054	0.012	0.018		2.178	0.363
H2-M2	chr17	37480851	37483552	-	protein_coding	histocompatibility 2, M region locus 2 [Source:MGI Symbol;Acc:MGI:95914]	ENSMUSG00000016283	0.233	0.653	0.65	0.506	0.253	0.374	0.159	1.052	0.744	0.829	0.236	0.19	0.484		0.594	0.615
Ube2a	chrX	36874295	36884222	+	protein_coding	ubiquitin-conjugating enzyme E2A [Source:MGI Symbol;Acc:MGI:102959]	ENSMUSG00000016308	22.879	22.181	22.265	20.614	24.044	22.773	20.308	23.849	22.545	22.807	22.145	25.089	23.676		0.086	0.518
Slc25a5	chrX	36795651	36798807	+	protein_coding	solute carrier family 25 (mitochondrial carrier, adenine nucleotide translocator), member 5 [Source:MGI Symbol;Acc:MGI:1353496]	ENSMUSG00000016319	59.375	51.126	70.705	51.859	58.403	61.592	56.469	68.416	61.6	61.091	54.199	68.35	59.082		0.089	0.638
Atp1b4	chrX	38316184	38336769	+	protein_coding	ATPase, (Na+)/K+ transporting, beta 4 polypeptide [Source:MGI Symbol;Acc:MGI:1915071]	ENSMUSG00000016327	0.045	0	0.018	0	0	0.033	0.004	0.024	0.005	0.024	0.02	0.01	0.03		0	1
Ppdpf	chr2	181187247	181188771	+	protein_coding	pancreatic progenitor cell differentiation and proliferation factor [Source:MGI Symbol;Acc:MGI:1913746]	ENSMUSG00000016344	3.111	3.177	2.857	3.652	2.717	3.022	3.307	2.568	2.945	2.434	2.781	3.021	3.237		-0.142	0.573
Kcnq2	chr2	181075579	181135300	-	protein_coding	potassium voltage-gated channel, subfamily Q, member 2 [Source:MGI Symbol;Acc:MGI:1309503]	ENSMUSG00000016346	0.154	0.406	0.141	0.034	0.138	0.295	0.164	0.038	0.14	0.204	0.172	0.133	0.271		-0.413	0.728
Eef1a2	chr2	181147653	181157014	-	protein_coding	eukaryotic translation elongation factor 1 alpha 2 [Source:MGI Symbol;Acc:MGI:1096317]	ENSMUSG00000016349	0.055	0.237	0.112	0.013	0.085	0.045	0.113	0.078	0.08	0.056	0.128	0.02	0.12		-0.457	0.739
Col20a1	chr2	180986535	181017540	+	protein_coding	collagen, type XX, alpha 1 [Source:MGI Symbol;Acc:MGI:1920618]	ENSMUSG00000016356	0	0	0.005	0.044	0.06	0.022	0.055	0	0.013	0	0	0.142	0		-1.67	0.58
Pls3	chrX	75785654	75875182	-	protein_coding	plastin 3 (T-isoform) [Source:MGI Symbol;Acc:MGI:104807]	ENSMUSG00000016382	7.241	8.2	9.012	7.502	8.567	10.857	8.6	6.143	6.92	8.163	7.037	9.466	9.922		-0.134	0.632
Mpped2	chr2	106693269	106868356	+	protein_coding	metallophosphoesterase domain containing 2 [Source:MGI Symbol;Acc:MGI:1924265]	ENSMUSG00000016386	0.006	0.08	0.046	0	0.122	0.008	0.097	0.015	0.023	0.12	0	0	0.075		-1.867	0.445
Nkap	chrX	37126795	37150746	+	protein_coding	NFKB activating protein [Source:MGI Symbol;Acc:MGI:1914300]	ENSMUSG00000016409	6.179	6.172	5.473	6.448	6.264	6.432	5.752	5.844	4.886	6.405	7.09	6.6	6.52		0.03	0.904
Ndufa1	chrX	37187588	37191163	-	protein_coding	NADH dehydrogenase (ubiquinone) 1 alpha subcomplex, 1 [Source:MGI Symbol;Acc:MGI:1929511]	ENSMUSG00000016427	58.074	69.303	65.263	34.265	53.505	49.974	38.778	35.367	45.959	41.9	28.072	30.511	30.056		-0.558	0.102
Wt1	chr2	105126529	105173616	+	protein_coding	Wilms tumor 1 homolog [Source:MGI Symbol;Acc:MGI:98968]	ENSMUSG00000016458	0	0	0	0	0	0	0	0	0	0	0	0	0		0	1
E2f3	chr13	29906575	29986063	-	protein_coding	E2F transcription factor 3 [Source:MGI Symbol;Acc:MGI:1096340]	ENSMUSG00000016477	4.022	3.553	2.455	3.341	3.468	3.62	4.716	4.917	4.074	3.583	3.876	5.355	4.1		0.295	0.327
Cr1l	chr1	195097382	195131561	-	protein_coding	complement component (3b/4b) receptor 1-like [Source:MGI Symbol;Acc:MGI:88513]	ENSMUSG00000016481	17.406	17.658	21.74	17.262	19.868	19.057	19.125	19.153	21.747	18.39	17.144	20.295	19.407		0.031	0.871
Ppfibp1	chr6	146888487	147032025	+	protein_coding	PTPRF interacting protein, binding protein 1 (liprin beta 1) [Source:MGI Symbol;Acc:MGI:1914783]	ENSMUSG00000016487	2.19	3.193	3.26	2.897	2.231	2.034	2.42	2.569	2.392	3.051	2.604	3.169	2.236		0.054	0.873
Cd46	chr1	195036826	195092249	-	protein_coding	CD46 antigen, complement regulatory protein [Source:MGI Symbol;Acc:MGI:1203290]	ENSMUSG00000016493	0.142	0.14	0.17	0.129	0.159	0.192	0.376	0.36	0.275	0.292	0.184	0.398	0.289		0.635	0.25
Cd34	chr1	194938819	194961279	+	protein_coding	CD34 antigen [Source:MGI Symbol;Acc:MGI:88329]	ENSMUSG00000016494	139.327	173.686	233.19	195.08	192.666	164.509	185.028	103.388	95.614	97.178	128.839	112.421	109.485		-0.763	0.001
Plgrkt	chr19	29348599	29361970	-	protein_coding	plasminogen receptor, C-terminal lysine transmembrane protein [Source:MGI Symbol;Acc:MGI:1915009]	ENSMUSG00000016495	17.432	25.555	20.758	19.882	23.094	18.812	19.683	28.105	23.684	21.829	21.218	19.3	23.27		0.156	0.485
Cd274	chr19	29367455	29388095	+	protein_coding	CD274 antigen [Source:MGI Symbol;Acc:MGI:1926446]	ENSMUSG00000016496	10.961	11.793	18.971	9.668	13.436	10.652	10.403	11.799	18.204	14.49	9.75	9.379	8.893		-0.059	0.911
Pdcd1lg2	chr19	29410919	29471157	+	protein_coding	programmed cell death 1 ligand 2 [Source:MGI Symbol;Acc:MGI:1930125]	ENSMUSG00000016498	0.208	0.426	0.324	0.191	0.032	0.056	0.064	0.399	0.432	0.589	0.111	0.135	0.048		0.812	0.586
Gtf3a	chr5	146948657	146955614	+	protein_coding	general transcription factor III A [Source:MGI Symbol;Acc:MGI:1913846]	ENSMUSG00000016503	7.754	5.761	6.055	5.858	6.044	5.451	5.636	6.271	6.272	5.906	5.998	5.159	7.146		0.002	0.996
Mtif3	chr5	146951573	146963797	-	protein_coding	mitochondrial translational initiation factor 3 [Source:MGI Symbol;Acc:MGI:1923616]	ENSMUSG00000016510	5.804	4.667	5.336	5.908	5.56	5.322	5.47	7.165	5.63	5.644	5.467	4.948	5.427		0.071	0.746
Lnx2	chr5	147016655	147076586	-	protein_coding	ligand of numb-protein X 2 [Source:MGI Symbol;Acc:MGI:2155959]	ENSMUSG00000016520	1.809	2.318	2.201	2.341	2.391	1.146	2.343	1.049	1.185	2.082	2.176	1.624	1.552		-0.483	0.226
Il19	chr1	130932656	130940115	-	protein_coding	interleukin 19 [Source:MGI Symbol;Acc:MGI:1890472]	ENSMUSG00000016524	0	0	0	0	0	0	0	0	0	0	0	0.01	0		0	1
Dyrk3	chr1	131127455	131138340	-	protein_coding	dual-specificity tyrosine-(Y)-phosphorylation regulated kinase 3 [Source:MGI Symbol;Acc:MGI:1330300]	ENSMUSG00000016526	0.012	0.164	0.031	0.083	0.028	0.073	0.086	0.137	0.109	0.164	0.022	0.108	0.069		0.832	0.478
Mapkapk2	chr1	131053700	131097826	-	protein_coding	MAP kinase-activated protein kinase 2 [Source:MGI Symbol;Acc:MGI:109298]	ENSMUSG00000016528	27.248	34.697	60.866	38.457	41.26	37.692	29.087	24.782	23.787	27.672	20.779	20.314	22.534		-0.693	0.029
Il10	chr1	131019845	131024974	+	protein_coding	interleukin 10 [Source:MGI Symbol;Acc:MGI:96537]	ENSMUSG00000016529	0.015	0	0.03	0	0.027	0	0.019	0	0	0	0	0	0.048		0	1
Lamp2	chrX	38401357	38456454	-	protein_coding	lysosomal-associated membrane protein 2 [Source:MGI Symbol;Acc:MGI:96748]	ENSMUSG00000016534	177.746	178.246	279.797	218.824	218.796	230.948	184.17	178.483	195.653	197.717	198.345	202.402	180.586		-0.132	0.532
Atxn10	chr15	85336381	85463836	+	protein_coding	ataxin 10 [Source:MGI Symbol;Acc:MGI:1859293]	ENSMUSG00000016541	53.093	53.441	71.306	50.016	52.649	47.031	47.052	50.8	48.858	47.364	40.453	49.774	44.655		-0.178	0.366
Foxred2	chr15	77940522	77956722	-	protein_coding	FAD-dependent oxidoreductase domain containing 2 [Source:MGI Symbol;Acc:MGI:106315]	ENSMUSG00000016552	0.027	0.159	0.067	0	0.051	0.223	0.014	0.256	0.193	0.581	0.276	0.372	0.074		2.884	0.054
Eif3d	chr15	77958998	77970824	-	protein_coding	eukaryotic translation initiation factor 3, subunit D [Source:MGI Symbol;Acc:MGI:1933181]	ENSMUSG00000016554	18.22	16.059	18.827	19.182	19.056	19.471	14.72	17.088	19.125	17.334	15.974	15.74	17.331		-0.055	0.788
H3f3b	chr11	116021912	116027962	-	protein_coding	H3 histone, family 3B [Source:MGI Symbol;Acc:MGI:1101768]	ENSMUSG00000016559	98.83	84.425	109.453	98.331	142.219	98.877	97.602	192.298	89.174	92.816	97.103	113.326	86.534		0.07	0.878
Nup50	chr15	84923428	84942955	+	protein_coding	nucleoporin 50 [Source:MGI Symbol;Acc:MGI:1351502]	ENSMUSG00000016619	6.979	7.57	6.641	9.035	7.407	5.959	6.716	7.316	5.882	8.516	7.734	6.764	7.52		0.025	0.931
Phf21b	chr15	84785381	84856049	-	protein_coding	PHD finger protein 21B [Source:MGI Symbol;Acc:MGI:2443812]	ENSMUSG00000016624	0.187	0.048	0.088	0.07	0.095	0.068	0.072	0.13	0.215	0.151	0.187	0.224	0.154		1.045	0.074
Nlrp14	chr7	107166990	107198102	+	protein_coding	NLR family, pyrin domain containing 14 [Source:MGI Symbol;Acc:MGI:1924108]	ENSMUSG00000016626	0	0	0	0	0	0	0	0.006	0	0	0	0	0		0	1
Ift27	chr15	78159465	78174108	-	protein_coding	intraflagellar transport 27 [Source:MGI Symbol;Acc:MGI:1914292]	ENSMUSG00000016637	7.996	6.103	6.042	5.272	6.809	6.95	5.146	7.072	6.708	7.114	5.456	6.105	6.415		0.083	0.775
Pacsin2	chr15	83375607	83464606	-	protein_coding	protein kinase C and casein kinase substrate in neurons 2 [Source:MGI Symbol;Acc:MGI:1345153]	ENSMUSG00000016664	47.559	50.664	50.692	56.266	54.992	50.551	54.405	48.045	43.577	45.069	53.231	51.093	46.985		-0.12	0.35
Cmah	chr13	24327404	24477377	+	protein_coding	cytidine monophospho-N-acetylneuraminic acid hydroxylase [Source:MGI Symbol;Acc:MGI:103227]	ENSMUSG00000016756	0.041	0.069	0.011	0.018	0.014	0.048	0.063	0.045	0.004	0.03	0.087	0.037	0.02		-0.121	0.95
Ttll12	chr15	83575644	83595157	-	protein_coding	tubulin tyrosine ligase-like family, member 12 [Source:MGI Symbol;Acc:MGI:3039573]	ENSMUSG00000016757	3.787	4.513	3.31	2.802	3.451	4.686	3.62	2.529	3.045	3.465	3.57	2.751	3.236		-0.287	0.239
Bik	chr15	83526862	83544635	+	protein_coding	BCL2-interacting killer [Source:MGI Symbol;Acc:MGI:1206591]	ENSMUSG00000016758	1.289	1.486	1.326	1.941	1.681	1.477	0.898	1.231	0.988	0.868	1.016	0.44	0.813		-0.643	0.252
Scube1	chr15	83602583	83725021	-	protein_coding	signal peptide, CUB domain, EGF-like 1 [Source:MGI Symbol;Acc:MGI:1890616]	ENSMUSG00000016763	0.836	0.972	0.675	0.686	1.135	1.172	1.327	0.972	0.491	0.287	0.953	0.908	0.908		-0.391	0.505
Tox4	chr14	52279146	52296391	+	protein_coding	TOX high mobility group box family member 4 [Source:MGI Symbol;Acc:MGI:1915389]	ENSMUSG00000016831	13.073	12.849	14.546	14.77	13.955	14.094	13.852	13.72	12.962	15.825	15.864	14.73	13.67		0.052	0.737
Mrps18c	chr5	100798627	100804471	+	protein_coding	mitochondrial ribosomal protein S18C [Source:MGI Symbol;Acc:MGI:1915985]	ENSMUSG00000016833	8.326	7.316	7.298	5.23	6.744	6.742	5.192	5.448	6.821	6.913	5.395	5.672	6.341		-0.118	0.699
Sulf1	chr1	12692277	12861192	+	protein_coding	sulfatase 1 [Source:MGI Symbol;Acc:MGI:2138563]	ENSMUSG00000016918	0	0	0.012	0	0.06	0.022	0.012	0.003	0.028	0.013	0.008	0	0.027		-0.759	0.797
Srsf6	chr2	162931528	162937121	+	protein_coding	serine/arginine-rich splicing factor 6 [Source:MGI Symbol;Acc:MGI:1915246]	ENSMUSG00000016921	21.593	19.462	19.85	23.459	25.331	20.793	21.628	29.003	21.894	21.142	24.369	18.52	22.979		0.076	0.75
Plcg1	chr2	160731310	160775760	+	protein_coding	phospholipase C, gamma 1 [Source:MGI Symbol;Acc:MGI:97615]	ENSMUSG00000016933	8.627	10.259	10.406	12.044	12.608	11.207	16.212	12.054	10.16	10.266	15.043	16.323	16.484		0.184	0.596
Kctd2	chr11	115420128	115431274	+	protein_coding	potassium channel tetramerisation domain containing 2 [Source:MGI Symbol;Acc:MGI:1917632]	ENSMUSG00000016940	11.969	10.755	10.347	11.318	11.307	11.481	11.618	10.821	11.583	11.495	11.349	14.348	11.995		0.086	0.618
Tmprss6	chr15	78439668	78468634	-	protein_coding	transmembrane serine protease 6 [Source:MGI Symbol;Acc:MGI:1919003]	ENSMUSG00000016942	0	0	0	0	0	0	0	0	0	0	0	0	0		0	1
Kctd5	chr17	24047734	24073485	-	protein_coding	potassium channel tetramerisation domain containing 5 [Source:MGI Symbol;Acc:MGI:1916509]	ENSMUSG00000016946	12.674	10.24	13.101	12.032	14.906	11.916	13.413	14.17	11.656	12.868	11.982	13.305	12.756		0.016	0.948
Pom121l2	chr13	21981194	21988734	+	protein_coding	POM121 membrane glycoprotein-like 2 (rat) [Source:MGI Symbol;Acc:MGI:2684870]	ENSMUSG00000016982	0	0	0	0	0	0	0	0.005	0.006	0	0	0	0		0	1
Etaa1	chr11	17938756	17953875	-	protein_coding	Ewing tumor-associated antigen 1 [Source:MGI Symbol;Acc:MGI:1915395]	ENSMUSG00000016984	3.627	2.803	3.193	3.606	3.451	2.862	2.552	3.966	3.149	2.547	3.184	3.31	3.832		0.122	0.656
Matn4	chr2	164389393	164405160	-	protein_coding	matrilin 4 [Source:MGI Symbol;Acc:MGI:1328314]	ENSMUSG00000016995	0	0.055	0.008	0	0.045	0	0.016	0	0.009	0.028	0.071	0	0.033		0	1
Svs4	chr2	164275952	164278459	-	protein_coding	seminal vesicle secretory protein 4 [Source:MGI Symbol;Acc:MGI:98450]	ENSMUSG00000016998	0	0	0	0	0	0	0	0	0	0	0	0	0		0	1
Svs6	chr2	164316751	164318453	+	protein_coding	seminal vesicle secretory protein 6 [Source:MGI Symbol;Acc:MGI:106178]	ENSMUSG00000017000	0	0	0	0	0	0	0	0	0	0	0	0	0		0	1
Slpi	chr2	164354070	164356507	-	protein_coding	secretory leukocyte peptidase inhibitor [Source:MGI Symbol;Acc:MGI:109297]	ENSMUSG00000017002	0.359	2.48	0.538	0	0.218	0	0.227	0.156	0.185	0.204	0.063	0	0.035		-1.994	0.459
Svs3a	chr2	164289268	164291500	+	protein_coding	seminal vesicle secretory protein 3A [Source:MGI Symbol;Acc:MGI:1927635]	ENSMUSG00000017003	0	0	0	0	0	0	0	0	0	0	0	0	0		0	1
Svs5	chr2	164332740	164334396	+	protein_coding	seminal vesicle secretory protein 5 [Source:MGI Symbol;Acc:MGI:98453]	ENSMUSG00000017004	0	0	0	0	0	0	0	0	0	0	0	0	0		0	1
Rbpjl	chr2	164403194	164415448	+	protein_coding	recombination signal binding protein for immunoglobulin kappa J region-like [Source:MGI Symbol;Acc:MGI:1196616]	ENSMUSG00000017007	0	0	0	0	0	0	0.008	0	0	0	0	0	0		0	1
Sdc4	chr2	164424247	164443186	-	protein_coding	syndecan 4 [Source:MGI Symbol;Acc:MGI:1349164]	ENSMUSG00000017009	7.172	6.788	7.025	7.607	7.172	6.347	6.502	7.69	6.345	10.771	6.808	8.93	6.046		0.146	0.59
Ccdc70	chr8	21969775	21974041	+	protein_coding	coiled-coil domain containing 70 [Source:MGI Symbol;Acc:MGI:1915179]	ENSMUSG00000017049	0	0	0	0	0	0	0	0	0	0	0	0	0		0	1
Il13ra1	chrX	36112110	36171259	+	protein_coding	interleukin 13 receptor, alpha 1 [Source:MGI Symbol;Acc:MGI:105052]	ENSMUSG00000017057	63.352	66.671	92.496	81.25	83.171	86.603	79.916	65.009	71.054	78.188	76.91	72.14	67.014		-0.139	0.455
Prl5a1	chr13	28142484	28151611	+	protein_coding	prolactin family 5, subfamily a, member 1 [Source:MGI Symbol;Acc:MGI:106332]	ENSMUSG00000017064	0	0	0	0	0	0	0	0	0	0	0	0	0		0	1
Nbr1	chr11	101552149	101581951	+	protein_coding	neighbor of Brca1 gene 1 [Source:MGI Symbol;Acc:MGI:108498]	ENSMUSG00000017119	22.32	22.44	27.631	34.281	27.546	27.886	27.957	24.797	22.695	24.78	28.291	27.404	27.766		-0.058	0.805
Cyth1	chr11	118164166	118248592	-	protein_coding	cytohesin 1 [Source:MGI Symbol;Acc:MGI:1334257]	ENSMUSG00000017132	10.818	12.289	16.467	11.394	12.132	11.348	13.611	11.893	9.852	9.87	10.032	10.508	11.414		-0.255	0.194
Rnd3	chr2	51130438	51149111	-	protein_coding	Rho family GTPase 3 [Source:MGI Symbol;Acc:MGI:1921444]	ENSMUSG00000017144	0.07	0.487	0.244	0	0.082	0.128	0.057	0.175	0.175	0.605	0.103	0.492	0.079		1.398	0.381
Brca1	chr11	101488764	101551879	-	protein_coding	breast cancer 1, early onset [Source:MGI Symbol;Acc:MGI:104537]	ENSMUSG00000017146	0.095	0.344	0.248	0.183	0.214	0.389	0.256	0.23	0.294	0.142	0.148	0.042	0.276		-0.651	0.505
Gast	chr11	100334407	100336996	+	protein_coding	gastrin [Source:MGI Symbol;Acc:MGI:104768]	ENSMUSG00000017165	0	0	0	0	0	0	0	0	0	0	0	0	0		0	1
Cntnap1	chr11	101176041	101190724	+	protein_coding	contactin associated protein-like 1 [Source:MGI Symbol;Acc:MGI:1858201]	ENSMUSG00000017167	0.182	0.072	0.021	0.038	0.049	0.051	0.068	0.041	0.071	0.061	0.052	0.024	0.069		-0.283	0.8
[truncated: 50,860 more rows]
